# Supplementary material for: Decreasing exciton dissociation rates for reduced voltage losses in organic solar cells
Source: Nat Commun. 2024 Mar 27;15:2693. doi: 10.1038/s41467-024-46797-5 (PMC10973424; doi:10.1038/s41467-024-46797-5)
Supplement: Supplementary file 4 — Source Data [file 41467_2024_46797_MOESM4_ESM.xlsx]

## Sheet: Figure 3
energy (eV-X axis)	PM7/IT4F	PM7/IT4F/Y5(10%)	PM7/IT4F/Y5(20%)	PM7/IT4F/Y5(40%)	PM7/Y5	pure IT4F	energy (eV-X axis)	pure Y5
0.88571	0.108	0.000709014	0.00404	-5.26701e-05	0.00284	0.00138	2.06667	4.21436e-05
0.88584	0.10813	0.000904414	0.00401	-4.49467e-05	0.00284	0.00138	2.06598	4.20557e-05
0.88597	0.10826	0.0011	0.00398	-3.723e-05	0.00284	0.00139	2.06529	4.19685e-05
0.88609	0.10839	0.00129	0.00395	-2.952e-05	0.00283	0.00139	2.0646	4.18819e-05
0.88622	0.10852	0.00149	0.00392	-2.18167e-05	0.00283	0.0014	2.06391	4.17959e-05
0.88635	0.10865	0.00168	0.00389	-1.412e-05	0.00282	0.0014	2.06323	4.17105e-05
0.88647	0.10878	0.00187	0.00386	-6.42992e-06	0.00282	0.00141	2.06254	4.16258e-05
0.8866	0.10891	0.00206	0.00383	1.25346e-06	0.00282	0.00141	2.06186	4.15416e-05
0.88673	0.10904	0.00226	0.0038	8.93018e-06	0.00281	0.00142	2.06117	4.1458e-05
0.88685	0.10917	0.00245	0.00377	1.66002e-05	0.00281	0.00142	2.06049	4.1375e-05
0.88698	0.1093	0.00264	0.00374	2.42636e-05	0.0028	0.00143	2.0598	4.12927e-05
0.88711	0.10943	0.00283	0.00371	3.19204e-05	0.0028	0.00143	2.05912	4.12109e-05
0.88724	0.10956	0.00301	0.00368	3.95705e-05	0.0028	0.00144	2.05843	4.11298e-05
0.88736	0.1097	0.0032	0.00365	4.72139e-05	0.00279	0.00144	2.05775	4.10493e-05
0.88749	0.10983	0.00339	0.00362	5.48506e-05	0.00279	0.00144	2.05707	4.09693e-05
0.88762	0.10996	0.00358	0.00359	6.24807e-05	0.00278	0.00145	2.05638	4.089e-05
0.88774	0.1101	0.00376	0.00356	7.01042e-05	0.00278	0.00145	2.0557	4.08113e-05
0.88787	0.11023	0.00395	0.00353	7.77209e-05	0.00278	0.00146	2.05502	4.07332e-05
0.888	0.11036	0.00413	0.0035	8.53311e-05	0.00277	0.00146	2.05434	4.06557e-05
0.88812	0.1105	0.00432	0.00347	9.29345e-05	0.00277	0.00147	2.05366	4.05788e-05
0.88825	0.11063	0.0045	0.00344	0.000100531	0.00276	0.00147	2.05298	4.05025e-05
0.88838	0.11077	0.00469	0.00341	0.000108121	0.00276	0.00147	2.0523	4.04268e-05
0.88851	0.11091	0.00487	0.00339	0.000115705	0.00276	0.00148	2.05162	4.03518e-05
0.88863	0.11104	0.00505	0.00336	0.000123282	0.00275	0.00148	2.05094	4.02773e-05
0.88876	0.11118	0.00523	0.00333	0.000130852	0.00275	0.00149	2.05026	4.02034e-05
0.88889	0.11132	0.00541	0.0033	0.000138415	0.00274	0.00149	2.04959	4.01302e-05
0.88902	0.11145	0.00559	0.00327	0.000145972	0.00274	0.00149	2.04891	4.00575e-05
0.88914	0.11159	0.00577	0.00324	0.000153522	0.00274	0.0015	2.04823	3.99855e-05
0.88927	0.11173	0.00595	0.00322	0.000161066	0.00273	0.0015	2.04756	3.99141e-05
0.8894	0.11187	0.00613	0.00319	0.000168603	0.00273	0.00151	2.04688	3.98432e-05
0.88953	0.11201	0.00631	0.00316	0.000176133	0.00272	0.00151	2.0462	3.9773e-05
0.88965	0.11215	0.00649	0.00314	0.000183656	0.00272	0.00151	2.04553	3.97034e-05
0.88978	0.11229	0.00666	0.00311	0.000191173	0.00272	0.00152	2.04485	3.96344e-05
0.88991	0.11243	0.00684	0.00308	0.000198684	0.00271	0.00152	2.04418	3.9566e-05
0.89004	0.11257	0.00702	0.00305	0.000206187	0.00271	0.00152	2.04351	3.94982e-05
0.89017	0.11271	0.00719	0.00303	0.000213684	0.0027	0.00153	2.04283	3.94311e-05
0.89029	0.11285	0.00737	0.003	0.000221174	0.0027	0.00153	2.04216	3.93645e-05
0.89042	0.11299	0.00754	0.00297	0.000228658	0.0027	0.00153	2.04149	3.92985e-05
0.89055	0.11313	0.00771	0.00295	0.000236135	0.00269	0.00154	2.04082	3.92332e-05
0.89068	0.11327	0.00788	0.00292	0.000243605	0.00269	0.00154	2.04014	3.91684e-05
0.8908	0.11342	0.00806	0.0029	0.000251069	0.00268	0.00154	2.03947	3.91043e-05
0.89093	0.11356	0.00823	0.00287	0.000258525	0.00268	0.00155	2.0388	3.90407e-05
0.89106	0.1137	0.0084	0.00284	0.000265976	0.00268	0.00155	2.03813	3.89778e-05
0.89119	0.11384	0.00857	0.00282	0.000273419	0.00267	0.00155	2.03746	3.89155e-05
0.89132	0.11399	0.00874	0.00279	0.000280856	0.00267	0.00156	2.03679	3.88537e-05
0.89145	0.11413	0.00891	0.00277	0.000288287	0.00266	0.00156	2.03612	3.87926e-05
0.89157	0.11428	0.00908	0.00274	0.00029571	0.00266	0.00156	2.03546	3.87321e-05
0.8917	0.11442	0.00924	0.00272	0.000303127	0.00266	0.00157	2.03479	3.86722e-05
0.89183	0.11457	0.00941	0.00269	0.000310537	0.00265	0.00157	2.03412	3.86129e-05
0.89196	0.11471	0.00958	0.00267	0.000317941	0.00265	0.00157	2.03345	3.85543e-05
0.89209	0.11486	0.00974	0.00264	0.000325338	0.00265	0.00157	2.03279	3.84962e-05
0.89221	0.11501	0.00991	0.00262	0.000332728	0.00264	0.00158	2.03212	3.84387e-05
0.89234	0.11515	0.01007	0.00259	0.000340112	0.00264	0.00158	2.03145	3.83818e-05
0.89247	0.1153	0.01024	0.00257	0.000347489	0.00263	0.00158	2.03079	3.83256e-05
0.8926	0.11545	0.0104	0.00255	0.000354859	0.00263	0.00158	2.03012	3.82699e-05
0.89273	0.1156	0.01056	0.00252	0.000362223	0.00263	0.00159	2.02946	3.82149e-05
0.89286	0.11575	0.01073	0.0025	0.00036958	0.00262	0.00159	2.0288	3.81605e-05
0.89299	0.11589	0.01089	0.00247	0.000376931	0.00262	0.00159	2.02813	3.81066e-05
0.89311	0.11604	0.01105	0.00245	0.000384274	0.00261	0.00159	2.02747	3.80534e-05
0.89324	0.11619	0.01121	0.00243	0.000391611	0.00261	0.0016	2.02681	3.80008e-05
0.89337	0.11634	0.01137	0.0024	0.000398942	0.00261	0.0016	2.02614	3.79488e-05
0.8935	0.11649	0.01153	0.00238	0.000406265	0.0026	0.0016	2.02548	3.78974e-05
0.89363	0.11664	0.01169	0.00236	0.000413582	0.0026	0.0016	2.02482	3.78466e-05
0.89376	0.1168	0.01185	0.00234	0.000420893	0.0026	0.00161	2.02416	3.77964e-05
0.89389	0.11695	0.012	0.00231	0.000428197	0.00259	0.00161	2.0235	3.77469e-05
0.89402	0.1171	0.01216	0.00229	0.000435494	0.00259	0.00161	2.02284	3.76979e-05
0.89414	0.11725	0.01232	0.00227	0.000442784	0.00258	0.00161	2.02218	3.76495e-05
0.89427	0.1174	0.01247	0.00224	0.000450068	0.00258	0.00161	2.02152	3.76018e-05
0.8944	0.11756	0.01263	0.00222	0.000457345	0.00258	0.00162	2.02086	3.75546e-05
0.89453	0.11771	0.01278	0.0022	0.000464615	0.00257	0.00162	2.0202	3.75081e-05
0.89466	0.11786	0.01294	0.00218	0.000471879	0.00257	0.00162	2.01954	3.74621e-05
0.89479	0.11802	0.01309	0.00216	0.000479136	0.00256	0.00162	2.01889	3.74168e-05
0.89492	0.11817	0.01324	0.00214	0.000486387	0.00256	0.00162	2.01823	3.73721e-05
0.89505	0.11833	0.0134	0.00211	0.000493631	0.00256	0.00163	2.01757	3.7328e-05
0.89518	0.11848	0.01355	0.00209	0.000500868	0.00255	0.00163	2.01692	3.72845e-05
0.89531	0.11864	0.0137	0.00207	0.000508098	0.00255	0.00163	2.01626	3.72416e-05
0.89544	0.11879	0.01385	0.00205	0.000515322	0.00255	0.00163	2.0156	3.71993e-05
0.89557	0.11895	0.014	0.00203	0.000522539	0.00254	0.00163	2.01495	3.71576e-05
0.89569	0.11911	0.01415	0.00201	0.00052975	0.00254	0.00163	2.01429	3.71165e-05
0.89582	0.11926	0.0143	0.00199	0.000536953	0.00253	0.00164	2.01364	3.7076e-05
0.89595	0.11942	0.01444	0.00197	0.000544151	0.00253	0.00164	2.01299	3.70362e-05
0.89608	0.11958	0.01459	0.00195	0.000551341	0.00253	0.00164	2.01233	3.69969e-05
0.89621	0.11974	0.01474	0.00193	0.000558525	0.00252	0.00164	2.01168	3.69583e-05
0.89634	0.11989	0.01488	0.00191	0.000565702	0.00252	0.00164	2.01103	3.69202e-05
0.89647	0.12005	0.01503	0.00189	0.000572873	0.00252	0.00164	2.01038	3.68828e-05
0.8966	0.12021	0.01518	0.00187	0.000580037	0.00251	0.00164	2.00972	3.6846e-05
0.89673	0.12037	0.01532	0.00185	0.000587194	0.00251	0.00165	2.00907	3.68097e-05
0.89686	0.12053	0.01546	0.00183	0.000594344	0.0025	0.00165	2.00842	3.67741e-05
0.89699	0.12069	0.01561	0.00181	0.000601488	0.0025	0.00165	2.00777	3.67391e-05
0.89712	0.12085	0.01575	0.00179	0.000608625	0.0025	0.00165	2.00712	3.67047e-05
0.89725	0.12101	0.01589	0.00177	0.000615756	0.00249	0.00165	2.00647	3.66709e-05
0.89738	0.12117	0.01603	0.00175	0.00062288	0.00249	0.00165	2.00582	3.66377e-05
0.89751	0.12134	0.01617	0.00173	0.000629997	0.00249	0.00165	2.00517	3.66051e-05
0.89764	0.1215	0.01631	0.00171	0.000637108	0.00248	0.00165	2.00453	3.65732e-05
0.89777	0.12166	0.01645	0.00169	0.000644212	0.00248	0.00165	2.00388	3.65418e-05
0.8979	0.12182	0.01659	0.00167	0.000651309	0.00248	0.00165	2.00323	3.6511e-05
0.89803	0.12199	0.01673	0.00166	0.0006584	0.00247	0.00165	2.00258	3.64809e-05
0.89816	0.12215	0.01687	0.00164	0.000665484	0.00247	0.00166	2.00194	3.64513e-05
0.89829	0.12231	0.01701	0.00162	0.000672561	0.00246	0.00166	2.00129	3.64224e-05
0.89842	0.12248	0.01714	0.0016	0.000679631	0.00246	0.00166	2.00065	3.63941e-05
0.89855	0.12264	0.01728	0.00158	0.000686695	0.00246	0.00166	2	3.63664e-05
0.89868	0.1228	0.01741	0.00157	0.000693753	0.00245	0.00166	1.99936	3.63319e-05
0.89881	0.12296	0.01755	0.00155	0.000700803	0.00245	0.00166	1.99871	3.62971e-05
0.89894	0.12312	0.01768	0.00153	0.000707847	0.00245	0.00166	1.99807	3.62613e-05
0.89907	0.12328	0.01782	0.00151	0.000714885	0.00244	0.00166	1.99742	3.62266e-05
0.8992	0.12344	0.01795	0.0015	0.000721915	0.00244	0.00166	1.99678	3.61943e-05
0.89933	0.1236	0.01808	0.00148	0.000728939	0.00244	0.00166	1.99614	3.61648e-05
0.89946	0.12376	0.01821	0.00146	0.000735957	0.00243	0.00166	1.99549	3.61379e-05
0.89959	0.12392	0.01834	0.00145	0.000742967	0.00243	0.00166	1.99485	3.6113e-05
0.89972	0.12408	0.01847	0.00143	0.000749971	0.00243	0.00166	1.99421	3.60894e-05
0.89985	0.12425	0.0186	0.00141	0.000756969	0.00242	0.00166	1.99357	3.60658e-05
0.89999	0.12441	0.01873	0.0014	0.00076396	0.00242	0.00166	1.99293	3.6041e-05
0.90012	0.12457	0.01886	0.00138	0.000770944	0.00242	0.00166	1.99229	3.60174e-05
0.90025	0.12474	0.01899	0.00136	0.000777921	0.00241	0.00166	1.99165	3.5995e-05
0.90038	0.1249	0.01912	0.00135	0.000784892	0.00241	0.00166	1.99101	3.59719e-05
0.90051	0.12506	0.01925	0.00133	0.000791856	0.00241	0.00166	1.99037	3.59477e-05
0.90064	0.12523	0.01937	0.00132	0.000798813	0.0024	0.00166	1.98973	3.59234e-05
0.90077	0.1254	0.0195	0.0013	0.000805764	0.0024	0.00166	1.98909	3.59016e-05
0.9009	0.12556	0.01962	0.00129	0.000812708	0.0024	0.00166	1.98845	3.58804e-05
0.90103	0.12573	0.01975	0.00127	0.000819645	0.00239	0.00166	1.98782	3.58581e-05
0.90116	0.1259	0.01987	0.00126	0.000826576	0.00239	0.00166	1.98718	3.58354e-05
0.90129	0.12606	0.01999	0.00124	0.0008335	0.00239	0.00166	1.98654	3.58126e-05
0.90142	0.12623	0.02012	0.00123	0.000840418	0.00238	0.00166	1.98591	3.579e-05
0.90156	0.1264	0.02024	0.00121	0.000847328	0.00238	0.00166	1.98527	3.57684e-05
0.90169	0.12657	0.02036	0.0012	0.000854233	0.00238	0.00166	1.98464	3.57482e-05
0.90182	0.12674	0.02048	0.00118	0.00086113	0.00238	0.00166	1.984	3.57299e-05
0.90195	0.12691	0.0206	0.00117	0.000868021	0.00237	0.00166	1.98337	3.57118e-05
0.90208	0.12708	0.02072	0.00115	0.000874905	0.00237	0.00166	1.98273	3.56934e-05
0.90221	0.12725	0.02084	0.00114	0.000881782	0.00237	0.00165	1.9821	3.56757e-05
0.90234	0.12743	0.02096	0.00113	0.000888653	0.00236	0.00165	1.98146	3.56582e-05
0.90247	0.1276	0.02108	0.00111	0.000895517	0.00236	0.00165	1.98083	3.56408e-05
0.90261	0.12777	0.0212	0.0011	0.000902375	0.00236	0.00165	1.9802	3.56256e-05
0.90274	0.12795	0.02131	0.00109	0.000909226	0.00235	0.00165	1.97957	3.56129e-05
0.90287	0.12812	0.02143	0.00107	0.00091607	0.00235	0.00165	1.97893	3.56019e-05
0.903	0.1283	0.02154	0.00106	0.000922907	0.00235	0.00165	1.9783	3.55915e-05
0.90313	0.12847	0.02166	0.00105	0.000929738	0.00234	0.00165	1.97767	3.55818e-05
0.90326	0.12865	0.02177	0.00103	0.000936563	0.00234	0.00165	1.97704	3.55746e-05
0.9034	0.12883	0.02189	0.00102	0.00094338	0.00234	0.00165	1.97641	3.55668e-05
0.90353	0.12901	0.022	0.00101	0.000950191	0.00233	0.00165	1.97578	3.5557e-05
0.90366	0.12919	0.02211	0.000995301	0.000956995	0.00233	0.00164	1.97515	3.55454e-05
0.90379	0.12937	0.02222	0.000982927	0.000963793	0.00233	0.00164	1.97452	3.55339e-05
0.90392	0.12955	0.02234	0.000970689	0.000970584	0.00232	0.00164	1.97389	3.55239e-05
0.90405	0.12973	0.02245	0.000958588	0.000977368	0.00232	0.00164	1.97327	3.5515e-05
0.90419	0.12991	0.02256	0.000946624	0.000984145	0.00232	0.00164	1.97264	3.55072e-05
0.90432	0.1301	0.02267	0.000934795	0.000990916	0.00231	0.00164	1.97201	3.55009e-05
0.90445	0.13028	0.02278	0.000923104	0.000997681	0.00231	0.00164	1.97138	3.54961e-05
0.90458	0.13047	0.02288	0.000911549	0.001	0.0023	0.00163	1.97076	3.5493e-05
0.90471	0.13065	0.02299	0.00090013	0.00101	0.0023	0.00163	1.97013	3.54915e-05
0.90485	0.13084	0.0231	0.000888848	0.00102	0.0023	0.00163	1.9695	3.54913e-05
0.90498	0.13102	0.02321	0.000877702	0.00102	0.00229	0.00163	1.96888	3.54918e-05
0.90511	0.13121	0.02331	0.000866693	0.00103	0.00229	0.00163	1.96825	3.54916e-05
0.90524	0.1314	0.02319	0.000892685	0.00103	0.00229	0.00162	1.96763	3.5489e-05
0.90537	0.13159	0.02312	0.000917138	0.00103	0.00228	0.00162	1.96701	3.54833e-05
0.90551	0.13178	0.02312	0.000939846	0.00103	0.00228	0.00162	1.96638	3.5477e-05
0.90564	0.13197	0.02315	0.000960504	0.00103	0.00228	0.00161	1.96576	3.54705e-05
0.90577	0.13216	0.02314	0.000977621	0.00103	0.00227	0.00161	1.96513	3.54642e-05
0.9059	0.13236	0.0231	0.000991073	0.00103	0.00227	0.00161	1.96451	3.54618e-05
0.90604	0.13255	0.02313	0.001	0.00103	0.00227	0.0016	1.96389	3.54622e-05
0.90617	0.13274	0.02323	0.00102	0.00103	0.00226	0.0016	1.96327	3.54616e-05
0.9063	0.13294	0.02337	0.00103	0.00103	0.00226	0.00159	1.96265	3.54624e-05
0.90643	0.13313	0.02351	0.00103	0.00104	0.00225	0.00159	1.96203	3.54661e-05
0.90657	0.13333	0.02365	0.00104	0.00104	0.00225	0.00159	1.9614	3.54732e-05
0.9067	0.13353	0.02376	0.00104	0.00105	0.00225	0.00158	1.96078	3.54831e-05
0.90683	0.13372	0.02384	0.00104	0.00105	0.00224	0.00158	1.96016	3.54957e-05
0.90696	0.13392	0.0239	0.00103	0.00106	0.00224	0.00158	1.95954	3.55133e-05
0.9071	0.13412	0.02395	0.00102	0.00106	0.00223	0.00157	1.95893	3.55346e-05
0.90723	0.13432	0.02402	0.00101	0.00107	0.00223	0.00157	1.95831	3.55578e-05
0.90736	0.13452	0.02413	0.000993091	0.00108	0.00223	0.00156	1.95769	3.55835e-05
0.90749	0.13473	0.02422	0.000980475	0.00109	0.00222	0.00156	1.95707	3.56115e-05
0.90763	0.13493	0.02426	0.000970815	0.0011	0.00222	0.00155	1.95645	3.56412e-05
0.90776	0.13513	0.02431	0.0009612	0.0011	0.00221	0.00155	1.95584	3.56733e-05
0.90789	0.13533	0.02439	0.000952024	0.00111	0.00221	0.00155	1.95522	3.57089e-05
0.90803	0.13553	0.02448	0.000945084	0.00112	0.00221	0.00154	1.9546	3.57491e-05
0.90816	0.13574	0.02454	0.000940916	0.00112	0.0022	0.00154	1.95399	3.57934e-05
0.90829	0.13594	0.02462	0.000936683	0.00113	0.0022	0.00153	1.95337	3.58407e-05
0.90842	0.13615	0.02476	0.000931025	0.00114	0.00219	0.00153	1.95276	3.58894e-05
0.90856	0.13636	0.02493	0.000925558	0.00115	0.00219	0.00153	1.95214	3.59391e-05
0.90869	0.13656	0.02504	0.000921447	0.00116	0.00219	0.00152	1.95153	3.59902e-05
0.90882	0.13677	0.02508	0.000916762	0.00117	0.00218	0.00152	1.95091	3.60437e-05
0.90896	0.13698	0.02503	0.000911464	0.00118	0.00218	0.00151	1.9503	3.60985e-05
0.90909	0.13719	0.02498	0.000903459	0.00118	0.00217	0.00151	1.94969	3.61524e-05
0.90922	0.1374	0.02504	0.00089483	0.00119	0.00217	0.0015	1.94907	3.62084e-05
0.90936	0.13761	0.02524	0.00088657	0.00119	0.00216	0.0015	1.94846	3.62674e-05
0.90949	0.13782	0.02553	0.000878452	0.0012	0.00216	0.00149	1.94785	3.63276e-05
0.90962	0.13803	0.02579	0.000870266	0.0012	0.00215	0.00149	1.94724	3.63888e-05
0.90976	0.13824	0.02596	0.000863299	0.00121	0.00215	0.00149	1.94662	3.6451e-05
0.90989	0.13845	0.02612	0.000857121	0.00122	0.00215	0.00148	1.94601	3.65142e-05
0.91002	0.13867	0.02629	0.000852987	0.00122	0.00214	0.00148	1.9454	3.65795e-05
0.91016	0.13888	0.02646	0.000850501	0.00123	0.00214	0.00147	1.94479	3.66479e-05
0.91029	0.1391	0.02657	0.000846623	0.00124	0.00213	0.00147	1.94418	3.67194e-05
0.91043	0.13931	0.02663	0.000838651	0.00125	0.00213	0.00146	1.94357	3.67937e-05
0.91056	0.13953	0.02665	0.000830549	0.00126	0.00212	0.00146	1.94296	3.68699e-05
0.91069	0.13974	0.02668	0.000823946	0.00127	0.00212	0.00145	1.94236	3.69483e-05
0.91083	0.13996	0.0267	0.000818655	0.00127	0.00211	0.00145	1.94175	3.70292e-05
0.91096	0.14017	0.02678	0.000813118	0.00128	0.00211	0.00145	1.94114	3.71127e-05
0.91109	0.14038	0.02692	0.000805594	0.00128	0.0021	0.00144	1.94053	3.71986e-05
0.91123	0.1406	0.0271	0.000796697	0.00129	0.0021	0.00144	1.93992	3.72871e-05
0.91136	0.14081	0.02717	0.000790478	0.00129	0.00209	0.00143	1.93932	3.73788e-05
0.9115	0.14103	0.02717	0.000788232	0.00129	0.00209	0.00143	1.93871	3.74733e-05
0.91163	0.14125	0.02721	0.000786912	0.0013	0.00208	0.00142	1.93811	3.75703e-05
0.91176	0.14146	0.02734	0.000784278	0.00131	0.00208	0.00142	1.9375	3.7669e-05
0.9119	0.14168	0.02751	0.000777486	0.00131	0.00207	0.00142	1.93689	3.7769e-05
0.91203	0.14189	0.02763	0.000765101	0.00132	0.00207	0.00141	1.93629	3.78691e-05
0.91217	0.14211	0.02777	0.000752466	0.00132	0.00206	0.00141	1.93569	3.79718e-05
0.9123	0.14232	0.02801	0.000745837	0.00133	0.00206	0.0014	1.93508	3.80783e-05
0.91244	0.14254	0.0283	0.000744133	0.00134	0.00205	0.0014	1.93448	3.8189e-05
0.91257	0.14275	0.02853	0.000742402	0.00135	0.00205	0.00139	1.93387	3.83016e-05
0.9127	0.14297	0.02865	0.000737135	0.00136	0.00204	0.00139	1.93327	3.84152e-05
0.91284	0.14318	0.02869	0.000727989	0.00137	0.00204	0.00139	1.93267	3.85328e-05
0.91297	0.14339	0.02875	0.000717935	0.00138	0.00203	0.00138	1.93207	3.8652e-05
0.91311	0.1436	0.0288	0.000708219	0.00138	0.00203	0.00138	1.93146	3.87705e-05
0.91324	0.14381	0.02883	0.000700086	0.00139	0.00202	0.00137	1.93086	3.88913e-05
0.91338	0.14402	0.02883	0.000693037	0.0014	0.00202	0.00137	1.93026	3.9014e-05
0.91351	0.14423	0.02883	0.000684151	0.0014	0.00201	0.00136	1.92966	3.91364e-05
0.91365	0.14444	0.02886	0.000671443	0.0014	0.00201	0.00136	1.92906	3.92584e-05
0.91378	0.14466	0.02891	0.000659297	0.00141	0.002	0.00136	1.92846	3.93791e-05
0.91392	0.14487	0.02897	0.000649096	0.00141	0.00199	0.00135	1.92786	3.94963e-05
0.91405	0.14508	0.02906	0.000638949	0.00142	0.00199	0.00135	1.92726	3.96112e-05
0.91418	0.1453	0.02917	0.000628115	0.00142	0.00198	0.00134	1.92666	3.97262e-05
0.91432	0.14551	0.02927	0.000618765	0.00143	0.00198	0.00134	1.92606	3.98445e-05
0.91445	0.14573	0.02935	0.000611437	0.00144	0.00197	0.00133	1.92547	3.99664e-05
0.91459	0.14594	0.02942	0.000602887	0.00144	0.00197	0.00133	1.92487	4.00913e-05
0.91472	0.14616	0.02946	0.000593976	0.00145	0.00196	0.00133	1.92427	4.02183e-05
0.91486	0.14638	0.02952	0.000585459	0.00146	0.00196	0.00132	1.92367	4.03477e-05
0.91499	0.14659	0.02959	0.000577383	0.00146	0.00195	0.00132	1.92308	4.04803e-05
0.91513	0.14681	0.02967	0.000570011	0.00147	0.00194	0.00131	1.92248	4.0613e-05
0.91526	0.14702	0.02974	0.000564876	0.00147	0.00194	0.00131	1.92188	4.07447e-05
0.9154	0.14724	0.0298	0.000562314	0.00148	0.00193	0.00131	1.92129	4.0876e-05
0.91553	0.14746	0.02985	0.000560787	0.00148	0.00193	0.0013	1.92069	4.10087e-05
0.91567	0.14768	0.02992	0.000559161	0.00148	0.00192	0.0013	1.9201	4.11425e-05
0.91581	0.1479	0.03004	0.000555677	0.00149	0.00191	0.00129	1.9195	4.12727e-05
0.91594	0.14811	0.0302	0.00054949	0.0015	0.00191	0.00129	1.91891	4.14021e-05
0.91608	0.14833	0.03027	0.000539046	0.0015	0.0019	0.00129	1.91832	4.15337e-05
0.91621	0.14855	0.03032	0.000528535	0.00151	0.0019	0.00128	1.91772	4.1666e-05
0.91635	0.14877	0.03038	0.000519587	0.00152	0.00189	0.00128	1.91713	4.17988e-05
0.91648	0.14899	0.03043	0.000511392	0.00153	0.00189	0.00127	1.91654	4.19322e-05
0.91662	0.1492	0.03041	0.000502126	0.00153	0.00188	0.00127	1.91595	4.20624e-05
0.91675	0.14942	0.03038	0.000494386	0.00154	0.00187	0.00127	1.91535	4.21883e-05
0.91689	0.14964	0.03046	0.000490172	0.00155	0.00187	0.00126	1.91476	4.2312e-05
0.91702	0.14986	0.03065	0.000486241	0.00156	0.00186	0.00126	1.91417	4.24346e-05
0.91716	0.15008	0.03084	0.000478177	0.00157	0.00186	0.00126	1.91358	4.25578e-05
0.9173	0.1503	0.03097	0.000466138	0.00157	0.00185	0.00125	1.91299	4.26845e-05
0.91743	0.15052	0.0311	0.000455851	0.00158	0.00184	0.00125	1.9124	4.28134e-05
0.91757	0.15074	0.03121	0.000450271	0.00159	0.00184	0.00124	1.91181	4.2943e-05
0.9177	0.15096	0.03126	0.000445459	0.00159	0.00183	0.00124	1.91122	4.30735e-05
0.91784	0.15118	0.0313	0.000440271	0.0016	0.00183	0.00124	1.91063	4.32054e-05
0.91797	0.1514	0.03135	0.000435286	0.00161	0.00182	0.00123	1.91004	4.33384e-05
0.91811	0.15162	0.03142	0.000431185	0.00162	0.00181	0.00123	1.90945	4.3471e-05
0.91825	0.15184	0.03148	0.000427512	0.00163	0.00181	0.00123	1.90887	4.36042e-05
0.91838	0.15206	0.03152	0.000426046	0.00164	0.0018	0.00122	1.90828	4.37408e-05
0.91852	0.15228	0.03158	0.000425815	0.00165	0.0018	0.00122	1.90769	4.38786e-05
0.91865	0.1525	0.03165	0.000425191	0.00166	0.00179	0.00122	1.90711	4.40161e-05
0.91879	0.15272	0.03168	0.000423498	0.00167	0.00178	0.00121	1.90652	4.41531e-05
0.91893	0.15294	0.03166	0.000421311	0.00167	0.00178	0.00121	1.90593	4.42885e-05
0.91906	0.15317	0.03164	0.000419013	0.00168	0.00177	0.00121	1.90535	4.44214e-05
0.9192	0.15339	0.03161	0.000415755	0.00169	0.00177	0.0012	1.90476	4.45532e-05
0.91934	0.15361	0.03154	0.000409881	0.0017	0.00176	0.0012	1.90418	4.46853e-05
0.91947	0.15383	0.03148	0.000403476	0.0017	0.00176	0.0012	1.90359	4.4819e-05
0.91961	0.15405	0.03144	0.000399231	0.00171	0.00175	0.00119	1.90301	4.49512e-05
0.91974	0.15428	0.03144	0.000400726	0.00171	0.00174	0.00119	1.90242	4.50801e-05
0.91988	0.1545	0.03139	0.000405428	0.00172	0.00174	0.00119	1.90184	4.52056e-05
0.92002	0.15473	0.0313	0.000407732	0.00172	0.00173	0.00118	1.90126	4.53284e-05
0.92015	0.15496	0.03128	0.000405736	0.00173	0.00173	0.00118	1.90067	4.54488e-05
0.92029	0.15519	0.03132	0.000399587	0.00174	0.00172	0.00118	1.90009	4.55657e-05
0.92043	0.15542	0.03137	0.000391869	0.00174	0.00171	0.00117	1.89951	4.56803e-05
0.92056	0.15565	0.03139	0.000384832	0.00175	0.00171	0.00117	1.89893	4.57947e-05
0.9207	0.15588	0.03135	0.000383567	0.00176	0.0017	0.00117	1.89835	4.5911e-05
0.92084	0.15611	0.03128	0.000384906	0.00177	0.0017	0.00117	1.89777	4.60304e-05
0.92097	0.15634	0.03122	0.000386811	0.00177	0.00169	0.00116	1.89718	4.61534e-05
0.92111	0.15657	0.03124	0.000388296	0.00178	0.00168	0.00116	1.8966	4.62799e-05
0.92125	0.1568	0.03134	0.000389694	0.00178	0.00168	0.00116	1.89602	4.64082e-05
0.92139	0.15703	0.03147	0.000391348	0.00179	0.00167	0.00115	1.89544	4.65347e-05
0.92152	0.15726	0.03149	0.000393049	0.0018	0.00167	0.00115	1.89487	4.66612e-05
0.92166	0.15749	0.03142	0.000393224	0.0018	0.00166	0.00115	1.89429	4.67885e-05
0.9218	0.15772	0.03143	0.000391404	0.00181	0.00165	0.00115	1.89371	4.69143e-05
0.92193	0.15796	0.03151	0.000388825	0.00182	0.00165	0.00114	1.89313	4.7038e-05
0.92207	0.1582	0.03159	0.000388856	0.00183	0.00164	0.00114	1.89255	4.71577e-05
0.92221	0.15843	0.0316	0.00039211	0.00184	0.00164	0.00114	1.89197	4.72681e-05
0.92234	0.15867	0.03161	0.000398486	0.00184	0.00163	0.00114	1.8914	4.73718e-05
0.92248	0.15891	0.03167	0.000405972	0.00185	0.00163	0.00113	1.89082	4.74738e-05
0.92262	0.15915	0.03176	0.000411735	0.00185	0.00162	0.00113	1.89024	4.75737e-05
0.92276	0.15939	0.03182	0.000413128	0.00186	0.00161	0.00113	1.88967	4.76711e-05
0.92289	0.15963	0.03185	0.000410821	0.00186	0.00161	0.00113	1.88909	4.77656e-05
0.92303	0.15987	0.03189	0.000407436	0.00187	0.0016	0.00112	1.88852	4.78587e-05
0.92317	0.16011	0.03191	0.000401575	0.00187	0.0016	0.00112	1.88794	4.79503e-05
0.92331	0.16036	0.03191	0.000396418	0.00188	0.00159	0.00112	1.88737	4.80381e-05
0.92344	0.16061	0.03192	0.000397473	0.00189	0.00159	0.00112	1.88679	4.8123e-05
0.92358	0.16086	0.03199	0.000404219	0.00189	0.00158	0.00111	1.88622	4.8206e-05
0.92372	0.16111	0.03212	0.00040901	0.0019	0.00157	0.00111	1.88564	4.82883e-05
0.92386	0.16135	0.03225	0.000409631	0.0019	0.00157	0.00111	1.88507	4.837e-05
0.92399	0.1616	0.03236	0.000410065	0.00191	0.00156	0.00111	1.8845	4.84519e-05
0.92413	0.16185	0.03242	0.000411302	0.00192	0.00156	0.0011	1.88393	4.85355e-05
0.92427	0.1621	0.03245	0.000412411	0.00192	0.00155	0.0011	1.88335	4.86203e-05
0.92441	0.16235	0.03246	0.000411391	0.00193	0.00155	0.0011	1.88278	4.87039e-05
0.92455	0.1626	0.03247	0.000407934	0.00195	0.00154	0.0011	1.88221	4.87885e-05
0.92468	0.16286	0.03241	0.000402481	0.00196	0.00154	0.0011	1.88164	4.88745e-05
0.92482	0.16311	0.03235	0.000397469	0.00197	0.00153	0.00109	1.88107	4.89587e-05
0.92496	0.16336	0.03232	0.000394732	0.00197	0.00153	0.00109	1.8805	4.904e-05
0.9251	0.16361	0.03232	0.000395866	0.00198	0.00152	0.00109	1.87993	4.91183e-05
0.92524	0.16387	0.03235	0.000400482	0.00199	0.00152	0.00109	1.87936	4.91932e-05
0.92537	0.16412	0.03239	0.000405079	0.00199	0.00151	0.00109	1.87879	4.92647e-05
0.92551	0.16438	0.03249	0.00040958	0.002	0.0015	0.00108	1.87822	4.93333e-05
0.92565	0.16463	0.03265	0.000414268	0.00201	0.0015	0.00108	1.87765	4.94005e-05
0.92579	0.16489	0.0328	0.000418283	0.00202	0.00149	0.00108	1.87708	4.94672e-05
0.92593	0.16515	0.0329	0.000420928	0.00203	0.00149	0.00108	1.87651	4.95337e-05
0.92606	0.16541	0.03298	0.000420301	0.00203	0.00148	0.00108	1.87595	4.9598e-05
0.9262	0.16567	0.03307	0.000416085	0.00204	0.00148	0.00107	1.87538	4.96581e-05
0.92634	0.16593	0.03321	0.00041274	0.00205	0.00147	0.00107	1.87481	4.97123e-05
0.92648	0.1662	0.0334	0.000415829	0.00205	0.00147	0.00107	1.87424	4.97611e-05
0.92662	0.16646	0.03357	0.000424408	0.00206	0.00146	0.00107	1.87368	4.98055e-05
0.92676	0.16673	0.03367	0.000433632	0.00207	0.00146	0.00107	1.87311	4.98461e-05
0.92689	0.167	0.03371	0.000441187	0.00207	0.00145	0.00107	1.87255	4.98854e-05
0.92703	0.16727	0.03374	0.000447988	0.00208	0.00145	0.00106	1.87198	4.99255e-05
0.92717	0.16754	0.03376	0.000455905	0.00209	0.00144	0.00106	1.87142	4.99634e-05
0.92731	0.16781	0.03379	0.000463943	0.00209	0.00144	0.00106	1.87085	4.99979e-05
0.92745	0.16808	0.03385	0.000469085	0.0021	0.00143	0.00106	1.87029	5.00301e-05
0.92759	0.16836	0.03395	0.000470768	0.00211	0.00143	0.00106	1.86972	5.00631e-05
0.92773	0.16863	0.03407	0.000473975	0.00211	0.00142	0.00105	1.86916	5.00964e-05
0.92787	0.16891	0.03415	0.000484565	0.00212	0.00142	0.00105	1.8686	5.01254e-05
0.928	0.16919	0.03415	0.000501276	0.00213	0.00141	0.00105	1.86803	5.01543e-05
0.92814	0.16947	0.03415	0.000512832	0.00214	0.00141	0.00105	1.86747	5.01868e-05
0.92828	0.16975	0.03418	0.000517802	0.00214	0.00141	0.00105	1.86691	5.02218e-05
0.92842	0.17003	0.03424	0.000521041	0.00215	0.0014	0.00105	1.86635	5.02582e-05
0.92856	0.17031	0.03433	0.000522807	0.00217	0.0014	0.00105	1.86578	5.02949e-05
0.9287	0.1706	0.0344	0.000525474	0.00218	0.00139	0.00104	1.86522	5.03302e-05
0.92884	0.17088	0.03445	0.000530404	0.00218	0.00139	0.00104	1.86466	5.03636e-05
0.92898	0.17117	0.03452	0.000538171	0.00219	0.00138	0.00104	1.8641	5.03952e-05
0.92912	0.17146	0.03459	0.000547012	0.0022	0.00138	0.00104	1.86354	5.04279e-05
0.92926	0.17175	0.03465	0.000555539	0.00221	0.00137	0.00104	1.86298	5.04614e-05
0.9294	0.17204	0.03464	0.000563846	0.00221	0.00137	0.00104	1.86242	5.04916e-05
0.92954	0.17233	0.0347	0.000569787	0.00222	0.00136	0.00104	1.86186	5.0522e-05
0.92967	0.17262	0.03483	0.000577547	0.00223	0.00136	0.00103	1.8613	5.05541e-05
0.92981	0.17292	0.03498	0.000582724	0.00224	0.00136	0.00103	1.86074	5.05841e-05
0.92995	0.17321	0.03513	0.000592502	0.00224	0.00135	0.00103	1.86019	5.0612e-05
0.93009	0.17351	0.03525	0.000604316	0.00225	0.00135	0.00103	1.85963	5.06386e-05
0.93023	0.17381	0.03531	0.000613483	0.00226	0.00134	0.00103	1.85907	5.06644e-05
0.93037	0.17411	0.03532	0.000621531	0.00226	0.00134	0.00103	1.85851	5.06879e-05
0.93051	0.17441	0.03532	0.000633742	0.00227	0.00133	0.00103	1.85796	5.07067e-05
0.93065	0.17472	0.03528	0.000649429	0.00228	0.00133	0.00102	1.8574	5.07268e-05
0.93079	0.17502	0.03521	0.000665288	0.00229	0.00133	0.00102	1.85684	5.07514e-05
0.93093	0.17533	0.03511	0.000680253	0.0023	0.00132	0.00102	1.85629	5.07802e-05
0.93107	0.17564	0.03503	0.00069609	0.00231	0.00132	0.00102	1.85573	5.08111e-05
0.93121	0.17595	0.035	0.000713054	0.00231	0.00131	0.00102	1.85518	5.08428e-05
0.93135	0.17626	0.03502	0.000729319	0.00232	0.00131	0.00102	1.85462	5.08768e-05
0.93149	0.17657	0.0351	0.000742133	0.00233	0.0013	0.00102	1.85407	5.09115e-05
0.93163	0.17688	0.03522	0.000751437	0.00234	0.0013	0.00102	1.85351	5.09445e-05
0.93177	0.1772	0.03534	0.000762299	0.00235	0.0013	0.00102	1.85296	5.09741e-05
0.93191	0.17752	0.03538	0.000777453	0.00236	0.00129	0.00101	1.85241	5.10017e-05
0.93205	0.17783	0.03533	0.000796588	0.00236	0.00129	0.00101	1.85185	5.10299e-05
0.93219	0.17815	0.03532	0.000811648	0.00237	0.00128	0.00101	1.8513	5.10579e-05
0.93233	0.17847	0.03537	0.000823338	0.00238	0.00128	0.00101	1.85075	5.10867e-05
0.93247	0.1788	0.03546	0.000836246	0.00239	0.00127	0.00101	1.85019	5.11192e-05
0.93261	0.17912	0.03557	0.000851581	0.0024	0.00127	0.00101	1.84964	5.11579e-05
0.93275	0.17944	0.0357	0.000870519	0.0024	0.00127	0.00101	1.84909	5.1203e-05
0.93289	0.17977	0.03585	0.000883297	0.00241	0.00126	0.00101	1.84854	5.12499e-05
0.93303	0.18009	0.03602	0.000891616	0.00242	0.00126	0.00101	1.84799	5.13013e-05
0.93317	0.18042	0.03616	0.000903568	0.00243	0.00125	0.00101	1.84744	5.13594e-05
0.93331	0.18074	0.03625	0.000921894	0.00244	0.00125	0.00101	1.84689	5.14168e-05
0.93345	0.18107	0.03632	0.00094097	0.00245	0.00124	0.00101	1.84634	5.14736e-05
0.93359	0.1814	0.03648	0.000953905	0.00246	0.00124	0.001	1.84579	5.15351e-05
0.93373	0.18174	0.03673	0.000968624	0.00247	0.00124	0.001	1.84524	5.15987e-05
0.93388	0.18207	0.03694	0.000984104	0.00248	0.00123	0.001	1.84469	5.16627e-05
0.93402	0.1824	0.03709	0.000998836	0.00249	0.00123	0.001	1.84414	5.17261e-05
0.93416	0.18274	0.03723	0.00101	0.0025	0.00122	0.001	1.84359	5.17899e-05
0.9343	0.18307	0.0374	0.00103	0.00251	0.00122	0.001	1.84304	5.18535e-05
0.93444	0.18341	0.03757	0.00104	0.00252	0.00121	0.001	1.8425	5.19127e-05
0.93458	0.18374	0.03769	0.00106	0.00253	0.00121	0.000999793	1.84195	5.19698e-05
0.93472	0.18408	0.03776	0.00107	0.00254	0.00121	0.000999161	1.8414	5.20278e-05
0.93486	0.18442	0.03779	0.00108	0.00255	0.0012	0.000998543	1.84086	5.20849e-05
0.935	0.18476	0.03782	0.00109	0.00256	0.0012	0.00099794	1.84031	5.21409e-05
0.93514	0.1851	0.0379	0.00111	0.00257	0.00119	0.000997352	1.83976	5.21965e-05
0.93528	0.18544	0.03802	0.00112	0.00258	0.00119	0.00099678	1.83922	5.22504e-05
0.93543	0.18578	0.03817	0.00114	0.0026	0.00118	0.000996221	1.83867	5.23014e-05
0.93557	0.18613	0.03828	0.00116	0.00261	0.00118	0.000995675	1.83813	5.23478e-05
0.93571	0.18647	0.03834	0.00118	0.00263	0.00117	0.000995141	1.83758	5.2392e-05
0.93585	0.18682	0.03845	0.0012	0.00264	0.00117	0.000994616	1.83704	5.24358e-05
0.93599	0.18716	0.03863	0.00122	0.00265	0.00117	0.0009941	1.83649	5.24799e-05
0.93613	0.18751	0.03884	0.00124	0.00266	0.00116	0.000993592	1.83595	5.25243e-05
0.93627	0.18785	0.03898	0.00125	0.00267	0.00116	0.000993092	1.83541	5.25686e-05
0.93641	0.1882	0.03904	0.00126	0.00268	0.00115	0.000992601	1.83486	5.26124e-05
0.93656	0.18855	0.03909	0.00128	0.00269	0.00115	0.000992119	1.83432	5.26574e-05
0.9367	0.18889	0.03919	0.00129	0.0027	0.00114	0.000991646	1.83378	5.27067e-05
0.93684	0.18924	0.03928	0.0013	0.00272	0.00114	0.000991185	1.83323	5.27574e-05
0.93698	0.18959	0.03926	0.00132	0.00273	0.00113	0.000990735	1.83269	5.28084e-05
0.93712	0.18994	0.03916	0.00134	0.00274	0.00113	0.000990297	1.83215	5.28613e-05
0.93726	0.1903	0.03913	0.00136	0.00275	0.00112	0.000989872	1.83161	5.29144e-05
0.93741	0.19065	0.03919	0.00137	0.00276	0.00112	0.00098946	1.83107	5.29673e-05
0.93755	0.191	0.03923	0.00139	0.00277	0.00112	0.000989059	1.83053	5.30206e-05
0.93769	0.19135	0.03923	0.00141	0.00277	0.00111	0.000988671	1.82999	5.30742e-05
0.93783	0.19171	0.03922	0.00143	0.00279	0.00111	0.000988294	1.82945	5.31274e-05
0.93797	0.19206	0.03924	0.00145	0.0028	0.0011	0.000987928	1.82891	5.31797e-05
0.93811	0.19242	0.03929	0.00147	0.00281	0.0011	0.000987571	1.82837	5.323e-05
0.93826	0.19277	0.03936	0.00149	0.00283	0.00109	0.000987224	1.82783	5.32778e-05
0.9384	0.19313	0.03939	0.00151	0.00284	0.00109	0.000986887	1.82729	5.33256e-05
0.93854	0.19349	0.03943	0.00153	0.00285	0.00108	0.000986561	1.82675	5.3374e-05
0.93868	0.19385	0.03948	0.00155	0.00286	0.00108	0.000986244	1.82622	5.34221e-05
0.93882	0.19421	0.03956	0.00157	0.00288	0.00107	0.000985937	1.82568	5.34709e-05
0.93897	0.19458	0.03968	0.00159	0.00289	0.00107	0.000985637	1.82514	5.35206e-05
0.93911	0.19494	0.03987	0.0016	0.0029	0.00106	0.000985346	1.8246	5.35693e-05
0.93925	0.19531	0.0401	0.00162	0.00292	0.00106	0.000985061	1.82407	5.36152e-05
0.93939	0.19567	0.04027	0.00163	0.00293	0.00105	0.000984783	1.82353	5.36574e-05
0.93954	0.19604	0.04038	0.00165	0.00294	0.00105	0.000984511	1.82299	5.36983e-05
0.93968	0.19641	0.04046	0.00167	0.00296	0.00104	0.000984244	1.82246	5.37387e-05
0.93982	0.19677	0.04056	0.00168	0.00297	0.00104	0.000983983	1.82192	5.3779e-05
0.93996	0.19714	0.0407	0.0017	0.00298	0.00103	0.000983726	1.82139	5.38178e-05
0.94011	0.19751	0.04087	0.00172	0.003	0.00102	0.000983476	1.82085	5.38537e-05
0.94025	0.19788	0.04102	0.00173	0.00301	0.00102	0.000983231	1.82032	5.38865e-05
0.94039	0.19826	0.04113	0.00175	0.00303	0.00101	0.000982992	1.81978	5.3918e-05
0.94053	0.19863	0.0412	0.00176	0.00304	0.00101	0.000982759	1.81925	5.39478e-05
0.94068	0.19901	0.0413	0.00178	0.00305	0.001	0.000982531	1.81872	5.39729e-05
0.94082	0.19938	0.0414	0.00179	0.00306	0.000996514	0.00098231	1.81818	5.39974e-05
0.94096	0.19976	0.0415	0.00181	0.00307	0.000990844	0.000982095	1.81765	5.40257e-05
0.94111	0.20014	0.0416	0.00182	0.00308	0.00098515	0.000981886	1.81712	5.40556e-05
0.94125	0.20052	0.0417	0.00184	0.0031	0.000979403	0.000981681	1.81658	5.40859e-05
0.94139	0.2009	0.04184	0.00186	0.00311	0.000973584	0.000981482	1.81605	5.41168e-05
0.94153	0.20128	0.04201	0.00188	0.00313	0.000967693	0.00098129	1.81552	5.41489e-05
0.94168	0.20166	0.04225	0.00189	0.00314	0.000961728	0.000981105	1.81499	5.41815e-05
0.94182	0.20204	0.04247	0.00191	0.00316	0.000955688	0.000980929	1.81446	5.42131e-05
0.94196	0.20242	0.04265	0.00192	0.00317	0.000949573	0.00098076	1.81393	5.42465e-05
0.94211	0.20281	0.04271	0.00194	0.00319	0.000943382	0.0009806	1.8134	5.42823e-05
0.94225	0.20319	0.04266	0.00196	0.00321	0.000937124	0.000980448	1.81287	5.43184e-05
0.94239	0.20357	0.0426	0.00198	0.00323	0.000930808	0.000980305	1.81234	5.43519e-05
0.94254	0.20396	0.0426	0.00199	0.00325	0.000924448	0.00098017	1.81181	5.4382e-05
0.94268	0.20434	0.04266	0.002	0.00326	0.000918062	0.000980045	1.81128	5.44118e-05
0.94282	0.20472	0.04279	0.00202	0.00328	0.000911649	0.000979928	1.81075	5.44419e-05
0.94297	0.20511	0.04298	0.00204	0.0033	0.000905209	0.000979823	1.81022	5.44712e-05
0.94311	0.20549	0.04316	0.00205	0.00331	0.000898738	0.000979727	1.80969	5.44998e-05
0.94325	0.20587	0.0433	0.00206	0.00333	0.000892237	0.00097964	1.80916	5.45282e-05
0.9434	0.20625	0.04338	0.00207	0.00334	0.000885707	0.000979564	1.80863	5.45567e-05
0.94354	0.20663	0.04345	0.00208	0.00335	0.000879144	0.000979499	1.80811	5.45857e-05
0.94368	0.20702	0.04352	0.0021	0.00337	0.000872542	0.000979447	1.80758	5.46161e-05
0.94383	0.2074	0.04361	0.00212	0.00338	0.000865903	0.000979405	1.80705	5.46504e-05
0.94397	0.20779	0.0437	0.00213	0.00339	0.000859244	0.000979375	1.80653	5.46851e-05
0.94411	0.20818	0.0438	0.00215	0.00341	0.000852585	0.000979357	1.806	5.47168e-05
0.94426	0.20857	0.0439	0.00216	0.00342	0.000845908	0.000979351	1.80547	5.47469e-05
0.9444	0.20895	0.04399	0.00217	0.00344	0.000839191	0.000979358	1.80495	5.47753e-05
0.94455	0.20935	0.04407	0.00218	0.00345	0.000832436	0.000979377	1.80442	5.48015e-05
0.94469	0.20974	0.04417	0.0022	0.00346	0.000825661	0.000979407	1.8039	5.48302e-05
0.94483	0.21013	0.04432	0.00221	0.00348	0.000818878	0.000979449	1.80337	5.48637e-05
0.94498	0.21052	0.04448	0.00223	0.00349	0.000812062	0.000979502	1.80285	5.49018e-05
0.94512	0.21092	0.04459	0.00225	0.00351	0.000805185	0.000979568	1.80233	5.49417e-05
0.94527	0.21131	0.04467	0.00226	0.00352	0.000798256	0.000979647	1.8018	5.49817e-05
0.94541	0.21171	0.04472	0.00228	0.00354	0.000791307	0.00097974	1.80128	5.50217e-05
0.94555	0.21211	0.04485	0.0023	0.00356	0.000784353	0.000979846	1.80076	5.50642e-05
0.9457	0.2125	0.04505	0.00232	0.00358	0.00077738	0.000979965	1.80023	5.51111e-05
0.94584	0.2129	0.04527	0.00234	0.0036	0.000770375	0.000980095	1.79971	5.51616e-05
0.94599	0.2133	0.04544	0.00235	0.00361	0.000763344	0.000980237	1.79919	5.52119e-05
0.94613	0.2137	0.0456	0.00237	0.00363	0.000756296	0.00098039	1.79867	5.52584e-05
0.94628	0.21411	0.04574	0.00239	0.00364	0.000749228	0.000980556	1.79814	5.5305e-05
0.94642	0.21451	0.04585	0.0024	0.00366	0.000742126	0.000980734	1.79762	5.53508e-05
0.94656	0.21492	0.04594	0.00242	0.00368	0.000734975	0.000980923	1.7971	5.53919e-05
0.94671	0.21532	0.04608	0.00243	0.00369	0.000727785	0.000981122	1.79658	5.5432e-05
0.94685	0.21573	0.0463	0.00244	0.00371	0.000720568	0.000981331	1.79606	5.54745e-05
0.947	0.21614	0.04652	0.00246	0.00372	0.000713335	0.000981548	1.79554	5.55209e-05
0.94714	0.21655	0.04674	0.00247	0.00374	0.000706095	0.000981774	1.79502	5.557e-05
0.94729	0.21696	0.04689	0.00249	0.00376	0.000698852	0.000982009	1.7945	5.56206e-05
0.94743	0.21738	0.04703	0.0025	0.00378	0.000691594	0.000982253	1.79398	5.56726e-05
0.94758	0.21779	0.04723	0.00252	0.0038	0.000684311	0.000982507	1.79346	5.57254e-05
0.94772	0.21821	0.04741	0.00254	0.00382	0.000677	0.000982771	1.79294	5.57785e-05
0.94787	0.21862	0.04756	0.00256	0.00383	0.000669666	0.000983047	1.79243	5.58311e-05
0.94801	0.21904	0.04768	0.00258	0.00385	0.00066231	0.000983333	1.79191	5.58841e-05
0.94816	0.21946	0.04779	0.00259	0.00387	0.000654928	0.000983629	1.79139	5.59389e-05
0.9483	0.21987	0.04792	0.0026	0.00388	0.000647517	0.000983933	1.79087	5.59985e-05
0.94845	0.22029	0.0481	0.00261	0.0039	0.000640095	0.000984244	1.79036	5.60639e-05
0.94859	0.22071	0.04834	0.00262	0.00391	0.000632684	0.000984563	1.78984	5.61332e-05
0.94874	0.22113	0.04856	0.00263	0.00393	0.000625297	0.000984888	1.78932	5.62053e-05
0.94888	0.22155	0.04876	0.00265	0.00395	0.000617939	0.00098522	1.78881	5.62789e-05
0.94903	0.22197	0.04893	0.00266	0.00396	0.000610613	0.000985556	1.78829	5.63531e-05
0.94917	0.22239	0.04903	0.00268	0.00398	0.000603316	0.000985897	1.78777	5.64249e-05
0.94932	0.22281	0.04908	0.0027	0.004	0.000596042	0.000986242	1.78726	5.64915e-05
0.94946	0.22324	0.04916	0.00272	0.00401	0.000588786	0.00098659	1.78674	5.65552e-05
0.94961	0.22367	0.04926	0.00274	0.00403	0.000581543	0.000986942	1.78623	5.66182e-05
0.94975	0.22409	0.04941	0.00275	0.00405	0.000574316	0.000987299	1.78571	5.66835e-05
0.9499	0.22452	0.04961	0.00277	0.00407	0.000567118	0.000987662	1.7852	5.67511e-05
0.95005	0.22495	0.04983	0.00278	0.00409	0.000559962	0.000988031	1.78469	5.682e-05
0.95019	0.22538	0.04998	0.0028	0.0041	0.000552843	0.000988405	1.78417	5.68879e-05
0.95034	0.2258	0.05007	0.00281	0.00412	0.000545755	0.000988786	1.78366	5.69539e-05
0.95048	0.22623	0.05016	0.00283	0.00414	0.00053869	0.000989173	1.78315	5.70201e-05
0.95063	0.22666	0.05028	0.00284	0.00415	0.000531635	0.000989566	1.78263	5.70948e-05
0.95077	0.22709	0.05044	0.00286	0.00417	0.000524579	0.000989963	1.78212	5.71764e-05
0.95092	0.22752	0.05068	0.00288	0.00418	0.000517536	0.000990364	1.78161	5.726e-05
0.95107	0.22795	0.05098	0.00289	0.0042	0.000510525	0.000990766	1.7811	5.73447e-05
0.95121	0.22838	0.05121	0.00291	0.00421	0.000503565	0.000991169	1.78059	5.74303e-05
0.95136	0.22881	0.05135	0.00293	0.00423	0.000496664	0.000991573	1.78007	5.75169e-05
0.9515	0.22923	0.05143	0.00295	0.00425	0.000489829	0.000991981	1.77956	5.76043e-05
0.95165	0.22966	0.05154	0.00296	0.00426	0.000483063	0.000992394	1.77905	5.76933e-05
0.9518	0.23009	0.0517	0.00298	0.00428	0.000476366	0.00099281	1.77854	5.77865e-05
0.95194	0.23051	0.05184	0.003	0.0043	0.000469733	0.000993231	1.77803	5.78806e-05
0.95209	0.23094	0.05197	0.00302	0.00431	0.000463146	0.000993655	1.77752	5.79736e-05
0.95223	0.23137	0.05207	0.00303	0.00433	0.000456597	0.000994081	1.77701	5.80669e-05
0.95238	0.2318	0.05217	0.00306	0.00435	0.000450098	0.000994509	1.7765	5.81622e-05
0.95253	0.23222	0.05229	0.00308	0.00436	0.000443663	0.000994937	1.776	5.82603e-05
0.95267	0.23265	0.0524	0.00309	0.00438	0.000437288	0.000995366	1.77549	5.83575e-05
0.95282	0.23308	0.05251	0.00311	0.0044	0.00043097	0.000995794	1.77498	5.84549e-05
0.95297	0.23351	0.05259	0.00312	0.00441	0.000424713	0.000996222	1.77447	5.85561e-05
0.95311	0.23395	0.05263	0.00314	0.00443	0.00041852	0.000996651	1.77396	5.86597e-05
0.95326	0.23438	0.0527	0.00316	0.00445	0.000412399	0.000997081	1.77346	5.87644e-05
0.95341	0.23481	0.05282	0.00317	0.00447	0.000406363	0.000997512	1.77295	5.88692e-05
0.95355	0.23524	0.05298	0.00319	0.00449	0.000400421	0.000997945	1.77244	5.89768e-05
0.9537	0.23568	0.05313	0.0032	0.00451	0.000394578	0.000998376	1.77193	5.90893e-05
0.95385	0.23611	0.05327	0.00322	0.00452	0.000388826	0.000998805	1.77143	5.92073e-05
0.95399	0.23655	0.05343	0.00323	0.00454	0.000383158	0.000999231	1.77092	5.93303e-05
0.95414	0.23699	0.05362	0.00325	0.00455	0.000377578	0.000999651	1.77042	5.94577e-05
0.95429	0.23743	0.05383	0.00328	0.00457	0.000372092	0.001	1.76991	5.95885e-05
0.95443	0.23787	0.05394	0.0033	0.00459	0.000366706	0.001	1.76941	5.97218e-05
0.95458	0.23831	0.05397	0.00331	0.00461	0.000361424	0.001	1.7689	5.98574e-05
0.95473	0.23875	0.05399	0.00333	0.00462	0.000356243	0.001	1.7684	5.99962e-05
0.95487	0.23919	0.05404	0.00335	0.00464	0.000351148	0.001	1.76789	6.01399e-05
0.95502	0.23963	0.05414	0.00336	0.00466	0.000346125	0.001	1.76739	6.02907e-05
0.95517	0.24007	0.05428	0.00338	0.00468	0.000341194	0.001	1.76689	6.045e-05
0.95532	0.24051	0.05444	0.00341	0.00469	0.000336377	0.001	1.76638	6.06166e-05
0.95546	0.24095	0.05454	0.00343	0.00471	0.00033169	0.001	1.76588	6.07866e-05
0.95561	0.24139	0.05458	0.00344	0.00473	0.000327133	0.001	1.76538	6.09607e-05
0.95576	0.24183	0.05466	0.00346	0.00474	0.000322707	0.001	1.76487	6.11398e-05
0.95591	0.24228	0.05479	0.00349	0.00476	0.000318401	0.001	1.76437	6.1323e-05
0.95605	0.24272	0.05497	0.00351	0.00478	0.000314207	0.001	1.76387	6.15125e-05
0.9562	0.24316	0.05519	0.00353	0.0048	0.000310122	0.001	1.76337	6.17116e-05
0.95635	0.2436	0.05547	0.00355	0.00482	0.000306143	0.001	1.76287	6.19141e-05
0.95649	0.24405	0.05568	0.00356	0.00484	0.000302266	0.00101	1.76236	6.21192e-05
0.95664	0.24449	0.05581	0.00358	0.00486	0.00029849	0.00101	1.76186	6.23321e-05
0.95679	0.24494	0.0559	0.0036	0.00488	0.000294813	0.00101	1.76136	6.25481e-05
0.95694	0.24538	0.05604	0.00362	0.0049	0.000291234	0.00101	1.76086	6.27635e-05
0.95709	0.24583	0.05622	0.00364	0.00492	0.000287748	0.00101	1.76036	6.29784e-05
0.95723	0.24628	0.05636	0.00366	0.00493	0.000284365	0.00101	1.75986	6.31945e-05
0.95738	0.24673	0.05646	0.00368	0.00495	0.00028112	0.00101	1.75936	6.34133e-05
0.95753	0.24718	0.05657	0.0037	0.00497	0.00027805	0.00101	1.75887	6.36359e-05
0.95768	0.24762	0.05672	0.00372	0.00499	0.000275143	0.00101	1.75837	6.38627e-05
0.95782	0.24808	0.05691	0.00374	0.00501	0.000272379	0.00101	1.75787	6.40931e-05
0.95797	0.24853	0.05706	0.00376	0.00503	0.000269744	0.00101	1.75737	6.43245e-05
0.95812	0.24898	0.05718	0.00377	0.00505	0.000267227	0.00101	1.75687	6.45597e-05
0.95827	0.24944	0.05728	0.00379	0.00508	0.000264818	0.00101	1.75637	6.48064e-05
0.95842	0.24989	0.05732	0.00381	0.0051	0.000262505	0.00101	1.75588	6.50587e-05
0.95857	0.25035	0.05729	0.00382	0.00512	0.000260277	0.00101	1.75538	6.53125e-05
0.95871	0.25081	0.05729	0.00384	0.00514	0.000258143	0.00101	1.75488	6.5569e-05
0.95886	0.25126	0.05733	0.00386	0.00516	0.000256126	0.00101	1.75439	6.58284e-05
0.95901	0.25172	0.05741	0.00389	0.00518	0.000254244	0.00101	1.75389	6.60905e-05
0.95916	0.25218	0.05752	0.00392	0.0052	0.00025251	0.00101	1.75339	6.63567e-05
0.95931	0.25264	0.05763	0.00395	0.00522	0.000250934	0.00101	1.7529	6.66278e-05
0.95946	0.2531	0.0577	0.00397	0.00524	0.000249532	0.00101	1.7524	6.69051e-05
0.9596	0.25355	0.05774	0.00398	0.00526	0.000248312	0.00101	1.75191	6.71865e-05
0.95975	0.25401	0.05774	0.004	0.00528	0.000247268	0.00101	1.75141	6.747e-05
0.9599	0.25447	0.05773	0.00402	0.00531	0.000246396	0.00101	1.75092	6.77542e-05
0.96005	0.25493	0.05775	0.00405	0.00533	0.000245695	0.00101	1.75042	6.80374e-05
0.9602	0.25539	0.05781	0.00406	0.00535	0.000245174	0.00101	1.74993	6.83178e-05
0.96035	0.25585	0.05788	0.00408	0.00537	0.00024484	0.00101	1.74944	6.85933e-05
0.9605	0.25631	0.05795	0.00409	0.00539	0.000244696	0.00101	1.74894	6.88672e-05
0.96064	0.25677	0.05804	0.00412	0.00542	0.000244723	0.00101	1.74845	6.91439e-05
0.96079	0.25723	0.05813	0.00415	0.00544	0.000244895	0.00101	1.74796	6.94274e-05
0.96094	0.25769	0.05819	0.00417	0.00546	0.000245221	0.00101	1.74746	6.97156e-05
0.96109	0.25815	0.05824	0.00419	0.00547	0.000245712	0.00101	1.74697	7.00035e-05
0.96124	0.25862	0.05831	0.00421	0.00549	0.000246359	0.00101	1.74648	7.02914e-05
0.96139	0.25908	0.05841	0.00422	0.00551	0.00024714	0.00101	1.74599	7.05785e-05
0.96154	0.25954	0.05855	0.00424	0.00553	0.00024805	0.00101	1.7455	7.08622e-05
0.96169	0.26001	0.05874	0.00425	0.00555	0.000249129	0.00101	1.745	7.11444e-05
0.96184	0.26047	0.05898	0.00426	0.00557	0.000250415	0.00101	1.74451	7.14261e-05
0.96199	0.26093	0.05921	0.00428	0.00559	0.000251906	0.00101	1.74402	7.17089e-05
0.96214	0.2614	0.05943	0.0043	0.00561	0.000253568	0.00101	1.74353	7.19879e-05
0.96228	0.26187	0.05961	0.00432	0.00562	0.000255394	0.00101	1.74304	7.22589e-05
0.96243	0.26233	0.05976	0.00435	0.00564	0.000257406	0.001	1.74255	7.25271e-05
0.96258	0.2628	0.05992	0.00437	0.00566	0.000259608	0.001	1.74206	7.27962e-05
0.96273	0.26327	0.06008	0.00439	0.00569	0.000262007	0.001	1.74157	7.30674e-05
0.96288	0.26374	0.06021	0.0044	0.00571	0.000264592	0.001	1.74108	7.33377e-05
0.96303	0.26421	0.06033	0.00442	0.00573	0.000267365	0.001	1.7406	7.36057e-05
0.96318	0.26468	0.06043	0.00444	0.00575	0.000270348	0.001	1.74011	7.38708e-05
0.96333	0.26515	0.06053	0.00446	0.00577	0.000273549	0.001	1.73962	7.41337e-05
0.96348	0.26562	0.06064	0.00448	0.00579	0.000276954	0.001	1.73913	7.43952e-05
0.96363	0.2661	0.06078	0.0045	0.00581	0.000280533	0.001	1.73864	7.46575e-05
0.96378	0.26658	0.06097	0.00452	0.00583	0.000284304	0.000999865	1.73816	7.49189e-05
0.96393	0.26705	0.06122	0.00454	0.00585	0.000288287	0.000999231	1.73767	7.51781e-05
0.96408	0.26753	0.06145	0.00456	0.00587	0.000292481	0.000998577	1.73718	7.54381e-05
0.96423	0.26801	0.06163	0.00458	0.00589	0.000296892	0.000997904	1.73669	7.56999e-05
0.96438	0.26849	0.06176	0.00461	0.00591	0.000301509	0.000997209	1.73621	7.59633e-05
0.96453	0.26897	0.06185	0.00463	0.00593	0.000306327	0.000996493	1.73572	7.62282e-05
0.96468	0.26946	0.06191	0.00464	0.00595	0.000311347	0.000995757	1.73524	7.64957e-05
0.96483	0.26994	0.06201	0.00466	0.00597	0.000316572	0.000995001	1.73475	7.67677e-05
0.96498	0.27042	0.06211	0.00469	0.00599	0.000321994	0.000994226	1.73427	7.70413e-05
0.96513	0.27091	0.06222	0.00472	0.00601	0.000327595	0.000993437	1.73378	7.73147e-05
0.96528	0.2714	0.06235	0.00474	0.00603	0.000333378	0.000992633	1.7333	7.75885e-05
0.96543	0.27189	0.06251	0.00477	0.00606	0.000339323	0.000991818	1.73281	7.78633e-05
0.96558	0.27238	0.06265	0.00479	0.00608	0.000345427	0.000990992	1.73233	7.81393e-05
0.96573	0.27287	0.06277	0.00481	0.0061	0.000351711	0.000990158	1.73184	7.84155e-05
0.96588	0.27336	0.06287	0.00482	0.00612	0.00035818	0.000989315	1.73136	7.8691e-05
0.96603	0.27385	0.063	0.00485	0.00615	0.000364791	0.000988466	1.73088	7.89658e-05
0.96618	0.27435	0.06315	0.00487	0.00617	0.000371497	0.000987611	1.73039	7.92402e-05
0.96633	0.27484	0.0633	0.00489	0.00619	0.000378318	0.000986752	1.72991	7.9514e-05
0.96648	0.27534	0.06346	0.00492	0.00622	0.000385301	0.00098589	1.72943	7.97866e-05
0.96664	0.27583	0.0636	0.00494	0.00624	0.000392466	0.000985026	1.72895	8.00603e-05
0.96679	0.27632	0.06374	0.00496	0.00626	0.000399791	0.00098416	1.72846	8.03371e-05
0.96694	0.27682	0.06387	0.00498	0.00628	0.000407247	0.000983292	1.72798	8.06176e-05
0.96709	0.27731	0.06397	0.005	0.0063	0.000414822	0.000982424	1.7275	8.08967e-05
0.96724	0.27781	0.06405	0.00503	0.00633	0.000422496	0.000981556	1.72702	8.11715e-05
0.96739	0.27831	0.06416	0.00505	0.00635	0.000430262	0.000980691	1.72654	8.14448e-05
0.96754	0.2788	0.06432	0.00507	0.00637	0.000438141	0.000979829	1.72606	8.17208e-05
0.96769	0.2793	0.06451	0.00509	0.00639	0.000446153	0.000978969	1.72558	8.20037e-05
0.96784	0.2798	0.06469	0.00512	0.00641	0.000454299	0.000978112	1.7251	8.22892e-05
0.96799	0.2803	0.06485	0.00515	0.00643	0.00046257	0.000977259	1.72462	8.25741e-05
0.96814	0.2808	0.06499	0.00517	0.00645	0.000470968	0.00097641	1.72414	8.28564e-05
0.9683	0.2813	0.06513	0.0052	0.00647	0.000479505	0.000975569	1.72366	8.31349e-05
0.96845	0.2818	0.06527	0.00523	0.0065	0.000488195	0.000974735	1.72318	8.34092e-05
0.9686	0.28229	0.0654	0.00525	0.00652	0.000497032	0.00097391	1.7227	8.36807e-05
0.96875	0.28279	0.06553	0.00528	0.00654	0.000506008	0.000973093	1.72222	8.39538e-05
0.9689	0.28329	0.06575	0.00531	0.00656	0.000515122	0.000972285	1.72174	8.42315e-05
0.96905	0.28379	0.06605	0.00534	0.00658	0.00052439	0.000971486	1.72127	8.45117e-05
0.9692	0.2843	0.06633	0.00536	0.0066	0.000533818	0.000970696	1.72079	8.47933e-05
0.96936	0.2848	0.0666	0.00539	0.00662	0.00054338	0.000969916	1.72031	8.50762e-05
0.96951	0.2853	0.06684	0.00541	0.00664	0.000553046	0.000969149	1.71983	8.53597e-05
0.96966	0.2858	0.06705	0.00544	0.00667	0.000562795	0.000968393	1.71936	8.56462e-05
0.96981	0.2863	0.06725	0.00548	0.00669	0.000572618	0.00096765	1.71888	8.59404e-05
0.96996	0.28681	0.06741	0.00552	0.00672	0.000582529	0.000966921	1.7184	8.62394e-05
0.97011	0.28731	0.06753	0.00555	0.00674	0.000592558	0.000966206	1.71793	8.65422e-05
0.97027	0.28781	0.06762	0.00558	0.00676	0.000602728	0.000965507	1.71745	8.68503e-05
0.97042	0.28832	0.06776	0.0056	0.00679	0.000613009	0.000964824	1.71698	8.71598e-05
0.97057	0.28882	0.06793	0.00563	0.00681	0.00062337	0.000964159	1.7165	8.74679e-05
0.97072	0.28933	0.06808	0.00565	0.00684	0.000633811	0.000963513	1.71603	8.77758e-05
0.97087	0.28983	0.0682	0.00567	0.00686	0.000644337	0.000962888	1.71555	8.80832e-05
0.97103	0.29034	0.06834	0.0057	0.00689	0.00065495	0.000962282	1.71508	8.83908e-05
0.97118	0.29085	0.0685	0.00573	0.00691	0.000665652	0.000961696	1.7146	8.87013e-05
0.97133	0.29136	0.06867	0.00576	0.00693	0.000676445	0.00096113	1.71413	8.90162e-05
0.97148	0.29187	0.06885	0.00578	0.00696	0.000687358	0.000960586	1.71365	8.9337e-05
0.97163	0.29238	0.06903	0.00581	0.00698	0.000698432	0.000960065	1.71318	8.96594e-05
0.97179	0.29289	0.06922	0.00583	0.007	0.000709682	0.000959566	1.71271	8.9981e-05
0.97194	0.2934	0.06945	0.00586	0.00703	0.000721066	0.000959092	1.71223	9.03025e-05
0.97209	0.29391	0.06965	0.00588	0.00705	0.000732538	0.000958641	1.71176	9.06283e-05
0.97224	0.29443	0.06978	0.00591	0.00707	0.000744092	0.000958215	1.71129	9.09611e-05
0.9724	0.29494	0.06984	0.00594	0.00709	0.000755728	0.000957815	1.71082	9.12981e-05
0.97255	0.29546	0.06996	0.00597	0.00712	0.000767448	0.000957438	1.71034	9.16375e-05
0.9727	0.29598	0.07013	0.006	0.00714	0.000779248	0.000957087	1.70987	9.1979e-05
0.97285	0.2965	0.07032	0.00603	0.00717	0.000791125	0.000956763	1.7094	9.23245e-05
0.97301	0.29702	0.07047	0.00606	0.00719	0.000803069	0.000956466	1.70893	9.2675e-05
0.97316	0.29755	0.07057	0.00609	0.00721	0.000815065	0.000956196	1.70846	9.303e-05
0.97331	0.29807	0.07073	0.00612	0.00724	0.000827112	0.000955954	1.70799	9.33906e-05
0.97347	0.2986	0.07094	0.00615	0.00726	0.000839224	0.00095574	1.70752	9.37566e-05
0.97362	0.29913	0.07117	0.00619	0.00729	0.000851407	0.000955553	1.70705	9.41266e-05
0.97377	0.29966	0.0714	0.00622	0.00731	0.000863648	0.000955394	1.70658	9.45021e-05
0.97392	0.3002	0.07164	0.00626	0.00734	0.000875931	0.000955263	1.70611	9.48847e-05
0.97408	0.30073	0.07189	0.00629	0.00737	0.000888255	0.00095516	1.70564	9.52731e-05
0.97423	0.30126	0.07215	0.00633	0.00739	0.000900625	0.000955087	1.70517	9.56678e-05
0.97438	0.3018	0.0724	0.00636	0.00742	0.000913035	0.000955045	1.7047	9.60695e-05
0.97454	0.30233	0.07264	0.00639	0.00744	0.000925494	0.000955032	1.70423	9.64764e-05
0.97469	0.30287	0.07286	0.00641	0.00746	0.000938009	0.00095505	1.70376	9.68862e-05
0.97484	0.30341	0.07308	0.00644	0.00748	0.000950597	0.000955097	1.7033	9.72975e-05
0.975	0.30395	0.0733	0.00647	0.0075	0.000963258	0.000955172	1.70283	9.77134e-05
0.97515	0.30449	0.07353	0.0065	0.00752	0.000975973	0.000955273	1.70236	9.81341e-05
0.9753	0.30503	0.07377	0.00653	0.00755	0.000988724	0.000955403	1.70189	9.8557e-05
0.97546	0.30557	0.07398	0.00656	0.00758	0.001	0.000955562	1.70143	9.89812e-05
0.97561	0.30612	0.07417	0.00659	0.00761	0.00101	0.000955749	1.70096	9.94056e-05
0.97576	0.30667	0.07434	0.00663	0.00764	0.00103	0.000955966	1.70049	9.98301e-05
0.97592	0.30722	0.07451	0.00666	0.00766	0.00104	0.000956214	1.70003	0.000100258
0.97607	0.30776	0.07468	0.00668	0.00769	0.00105	0.000956492	1.69956	0.000100693
0.97622	0.30832	0.07489	0.00671	0.00772	0.00107	0.000956798	1.6991	0.000101134
0.97638	0.30887	0.07514	0.00674	0.00774	0.00108	0.000957132	1.69863	0.000101577
0.97653	0.30942	0.0754	0.00677	0.00777	0.00109	0.000957492	1.69816	0.00010202
0.97669	0.30997	0.07559	0.0068	0.0078	0.00111	0.000957879	1.6977	0.000102464
0.97684	0.31052	0.0757	0.00683	0.00782	0.00112	0.000958293	1.69724	0.00010291
0.97699	0.31107	0.0758	0.00686	0.00785	0.00113	0.000958732	1.69677	0.000103357
0.97715	0.31162	0.0759	0.00689	0.00788	0.00114	0.000959195	1.69631	0.000103807
0.9773	0.31217	0.076	0.00693	0.00791	0.00116	0.000959684	1.69584	0.000104261
0.97746	0.31273	0.07611	0.00696	0.00794	0.00117	0.000960196	1.69538	0.000104716
0.97761	0.31328	0.07624	0.007	0.00796	0.00118	0.000960733	1.69492	0.000105175
0.97776	0.31383	0.07642	0.00702	0.00799	0.0012	0.000961293	1.69445	0.00010564
0.97792	0.31438	0.07662	0.00705	0.00802	0.00121	0.000961878	1.69399	0.000106114
0.97807	0.31494	0.07685	0.00708	0.00805	0.00122	0.000962486	1.69353	0.000106597
0.97823	0.31549	0.07709	0.00711	0.00807	0.00124	0.000963118	1.69306	0.000107087
0.97838	0.31605	0.07732	0.00715	0.0081	0.00125	0.000963775	1.6926	0.000107583
0.97854	0.31661	0.07742	0.00719	0.00813	0.00127	0.000964456	1.69214	0.000108082
0.97869	0.31717	0.0774	0.00722	0.00816	0.00128	0.00096516	1.69168	0.000108588
0.97884	0.31774	0.07741	0.00725	0.00819	0.00129	0.000965886	1.69122	0.0001091
0.979	0.3183	0.07749	0.00728	0.00821	0.00131	0.000966635	1.69076	0.000109621
0.97915	0.31887	0.07763	0.00732	0.00824	0.00132	0.000967407	1.69029	0.000110147
0.97931	0.31943	0.07783	0.00734	0.00827	0.00133	0.0009682	1.68983	0.000110684
0.97946	0.32	0.07809	0.00737	0.00829	0.00135	0.000969015	1.68937	0.000111236
0.97962	0.32056	0.07835	0.0074	0.00832	0.00136	0.000969849	1.68891	0.000111795
0.97977	0.32113	0.07857	0.00744	0.00835	0.00137	0.000970701	1.68845	0.000112363
0.97993	0.3217	0.07877	0.00747	0.00837	0.00139	0.000971568	1.68799	0.00011294
0.98008	0.32227	0.079	0.00751	0.0084	0.0014	0.000972449	1.68753	0.000113526
0.98024	0.32284	0.07924	0.00754	0.00843	0.00142	0.000973342	1.68707	0.00011412
0.98039	0.32341	0.07947	0.00757	0.00845	0.00143	0.000974247	1.68662	0.000114724
0.98055	0.32398	0.07966	0.0076	0.00848	0.00144	0.000975161	1.68616	0.000115341
0.9807	0.32456	0.07984	0.00763	0.00851	0.00146	0.000976085	1.6857	0.00011597
0.98086	0.32513	0.08002	0.00766	0.00854	0.00147	0.000977017	1.68524	0.000116605
0.98101	0.32571	0.0802	0.0077	0.00857	0.00149	0.000977957	1.68478	0.000117246
0.98117	0.32628	0.0804	0.00774	0.00859	0.0015	0.000978908	1.68432	0.000117895
0.98132	0.32686	0.08062	0.00777	0.00862	0.00152	0.000979868	1.68387	0.000118556
0.98148	0.32743	0.08086	0.00781	0.00866	0.00153	0.000980839	1.68341	0.000119229
0.98163	0.32801	0.08114	0.00784	0.00869	0.00154	0.000981817	1.68295	0.00011991
0.98179	0.32859	0.08145	0.00787	0.00872	0.00156	0.000982801	1.6825	0.000120597
0.98194	0.32917	0.0817	0.00791	0.00875	0.00157	0.000983789	1.68204	0.000121293
0.9821	0.32975	0.08189	0.00794	0.00878	0.00159	0.000984779	1.68158	0.000121997
0.98226	0.33034	0.0821	0.00798	0.00882	0.0016	0.000985769	1.68113	0.000122716
0.98241	0.33092	0.08235	0.00802	0.00885	0.00162	0.000986759	1.68067	0.000123451
0.98257	0.33151	0.08261	0.00806	0.00888	0.00163	0.000987746	1.68022	0.000124201
0.98272	0.3321	0.08285	0.0081	0.00891	0.00165	0.000988731	1.67976	0.000124962
0.98288	0.33269	0.08306	0.00813	0.00894	0.00166	0.000989711	1.67931	0.000125732
0.98303	0.33328	0.0833	0.00816	0.00897	0.00168	0.000990687	1.67885	0.000126516
0.98319	0.33387	0.08355	0.0082	0.009	0.00169	0.000991655	1.6784	0.000127313
0.98335	0.33446	0.0838	0.00823	0.00903	0.00171	0.000992614	1.67794	0.000128121
0.9835	0.33505	0.084	0.00826	0.00906	0.00172	0.000993562	1.67749	0.00012894
0.98366	0.33565	0.08418	0.00829	0.00909	0.00173	0.000994499	1.67704	0.000129772
0.98381	0.33625	0.08433	0.00833	0.00912	0.00175	0.000995425	1.67658	0.000130622
0.98397	0.33685	0.08447	0.00837	0.00915	0.00176	0.000996337	1.67613	0.000131485
0.98413	0.33744	0.08464	0.0084	0.00918	0.00178	0.000997237	1.67568	0.000132358
0.98428	0.33804	0.08484	0.00844	0.00922	0.00179	0.000998123	1.67522	0.000133239
0.98444	0.33864	0.08508	0.00847	0.00925	0.00181	0.000998996	1.67477	0.00013413
0.9846	0.33924	0.08535	0.00851	0.00928	0.00182	0.000999856	1.67432	0.000135032
0.98475	0.33984	0.08567	0.00854	0.00931	0.00184	0.001	1.67387	0.000135946
0.98491	0.34044	0.0859	0.00858	0.00934	0.00185	0.001	1.67341	0.000136872
0.98507	0.34104	0.08603	0.00862	0.00937	0.00187	0.001	1.67296	0.000137813
0.98522	0.34165	0.08615	0.00865	0.0094	0.00189	0.001	1.67251	0.000138769
0.98538	0.34225	0.08635	0.00868	0.00943	0.0019	0.001	1.67206	0.000139738
0.98553	0.34286	0.08663	0.00871	0.00946	0.00192	0.001	1.67161	0.000140714
0.98569	0.34346	0.08685	0.00875	0.0095	0.00193	0.00101	1.67116	0.000141696
0.98585	0.34407	0.08701	0.00879	0.00953	0.00195	0.00101	1.67071	0.000142686
0.98601	0.34468	0.0872	0.00882	0.00957	0.00196	0.00101	1.67026	0.000143687
0.98616	0.3453	0.08746	0.00886	0.0096	0.00198	0.00101	1.66981	0.000144702
0.98632	0.34591	0.08775	0.00888	0.00963	0.00199	0.00101	1.66936	0.000145729
0.98648	0.34652	0.08803	0.00891	0.00966	0.00201	0.00101	1.66891	0.000146773
0.98663	0.34714	0.08829	0.00895	0.0097	0.00202	0.00101	1.66846	0.00014783
0.98679	0.34775	0.0885	0.00898	0.00973	0.00204	0.00101	1.66801	0.000148896
0.98695	0.34837	0.08865	0.00902	0.00977	0.00206	0.00101	1.66756	0.000149975
0.9871	0.34899	0.08879	0.00905	0.0098	0.00207	0.00101	1.66711	0.000151068
0.98726	0.34961	0.08903	0.00909	0.00984	0.00209	0.00101	1.66667	0.000152169
0.98742	0.35023	0.08936	0.00912	0.00987	0.0021	0.00101	1.66622	0.000153281
0.98758	0.35085	0.08966	0.00916	0.0099	0.00212	0.00101	1.66577	0.000154409
0.98773	0.35147	0.08992	0.0092	0.00993	0.00214	0.00101	1.66532	0.000155556
0.98789	0.35209	0.09013	0.00924	0.00997	0.00215	0.00101	1.66488	0.000156721
0.98805	0.35272	0.0903	0.00927	0.01	0.00217	0.00101	1.66443	0.000157901
0.98821	0.35334	0.09044	0.00931	0.01003	0.00219	0.00101	1.66398	0.000159095
0.98836	0.35397	0.09063	0.00934	0.01006	0.0022	0.00102	1.66354	0.000160299
0.98852	0.3546	0.09087	0.00938	0.0101	0.00222	0.00102	1.66309	0.000161512
0.98868	0.35523	0.09116	0.00942	0.01013	0.00223	0.00102	1.66264	0.000162741
0.98884	0.35586	0.09148	0.00946	0.01017	0.00225	0.00102	1.6622	0.000163982
0.98899	0.35649	0.09183	0.00949	0.01021	0.00227	0.00102	1.66175	0.000165228
0.98915	0.35712	0.09213	0.00952	0.01024	0.00228	0.00102	1.66131	0.000166481
0.98931	0.35775	0.09239	0.00956	0.01028	0.0023	0.00102	1.66086	0.000167745
0.98947	0.35838	0.09263	0.0096	0.01031	0.00232	0.00102	1.66042	0.000169022
0.98962	0.35901	0.09284	0.00964	0.01034	0.00234	0.00102	1.65997	0.000170312
0.98978	0.35964	0.09304	0.00968	0.01038	0.00235	0.00102	1.65953	0.000171611
0.98994	0.36028	0.09325	0.00972	0.01041	0.00237	0.00102	1.65908	0.00017292
0.9901	0.36091	0.09349	0.00976	0.01045	0.00239	0.00102	1.65864	0.00017424
0.99026	0.36155	0.09371	0.0098	0.01049	0.0024	0.00102	1.6582	0.000175575
0.99042	0.36219	0.0939	0.00984	0.01052	0.00242	0.00102	1.65775	0.000176915
0.99057	0.36282	0.09409	0.00988	0.01055	0.00244	0.00102	1.65731	0.000178265
0.99073	0.36346	0.09432	0.00992	0.01059	0.00246	0.00102	1.65687	0.00017963
0.99089	0.36411	0.09457	0.00995	0.01062	0.00248	0.00102	1.65643	0.000181013
0.99105	0.36475	0.09477	0.00998	0.01066	0.00249	0.00102	1.65598	0.000182417
0.99121	0.36539	0.09491	0.01001	0.01069	0.00251	0.00102	1.65554	0.000183841
0.99137	0.36604	0.09506	0.01005	0.01073	0.00253	0.00102	1.6551	0.000185291
0.99152	0.36668	0.09528	0.01009	0.01077	0.00255	0.00102	1.65466	0.000186764
0.99168	0.36733	0.09554	0.01012	0.0108	0.00256	0.00101	1.65422	0.000188254
0.99184	0.36798	0.09579	0.01016	0.01084	0.00258	0.00101	1.65377	0.000189762
0.992	0.36863	0.09604	0.0102	0.01088	0.0026	0.00101	1.65333	0.000191291
0.99216	0.36928	0.09632	0.01024	0.01092	0.00262	0.00101	1.65289	0.000192841
0.99232	0.36993	0.09664	0.01027	0.01095	0.00264	0.00101	1.65245	0.000194413
0.99248	0.37059	0.09697	0.01031	0.01099	0.00266	0.00101	1.65201	0.000196009
0.99264	0.37125	0.09721	0.01035	0.01103	0.00268	0.00101	1.65157	0.000197627
0.99279	0.3719	0.09737	0.01038	0.01107	0.0027	0.00101	1.65113	0.000199264
0.99295	0.37256	0.0975	0.01042	0.0111	0.00271	0.00101	1.65069	0.000200922
0.99311	0.37323	0.09764	0.01046	0.01113	0.00273	0.00101	1.65025	0.000202605
0.99327	0.37389	0.09776	0.01049	0.01117	0.00275	0.00101	1.64981	0.000204318
0.99343	0.37455	0.09786	0.01053	0.0112	0.00277	0.00101	1.64937	0.000206059
0.99359	0.37521	0.09794	0.01056	0.01124	0.00279	0.00101	1.64894	0.000207821
0.99375	0.37588	0.09807	0.0106	0.01128	0.00281	0.00101	1.6485	0.0002096
0.99391	0.37654	0.09825	0.01064	0.01132	0.00283	0.00101	1.64806	0.0002114
0.99407	0.37721	0.09842	0.01069	0.01136	0.00285	0.00101	1.64762	0.000213226
0.99423	0.37787	0.09857	0.01073	0.0114	0.00287	0.00101	1.64718	0.000215081
0.99439	0.37854	0.09871	0.01078	0.01144	0.00289	0.00101	1.64675	0.000216961
0.99455	0.3792	0.09888	0.01083	0.01148	0.00291	0.00101	1.64631	0.000218866
0.99471	0.37987	0.09908	0.01087	0.01151	0.00293	0.00101	1.64587	0.000220803
0.99487	0.38053	0.09931	0.01092	0.01155	0.00295	0.001	1.64544	0.000222766
0.99502	0.3812	0.09955	0.01097	0.01159	0.00297	0.001	1.645	0.000224754
0.99518	0.38186	0.0998	0.01101	0.01162	0.00299	0.001	1.64456	0.000226767
0.99534	0.38252	0.10004	0.01106	0.01166	0.00301	0.001	1.64413	0.000228807
0.9955	0.38318	0.10028	0.01111	0.0117	0.00303	0.001	1.64369	0.00023088
0.99566	0.38385	0.10048	0.01115	0.01173	0.00305	0.001	1.64325	0.000232985
0.99582	0.38451	0.10063	0.01119	0.01177	0.00307	0.001	1.64282	0.000235121
0.99598	0.38517	0.10077	0.01123	0.01181	0.00309	0.001	1.64238	0.000237286
0.99614	0.38583	0.10091	0.01128	0.01185	0.00311	0.001	1.64195	0.00023948
0.9963	0.38649	0.10106	0.01132	0.01189	0.00313	0.000999584	1.64151	0.000241706
0.99646	0.38716	0.10121	0.01136	0.01193	0.00315	0.000999053	1.64108	0.000243967
0.99662	0.38782	0.10135	0.01141	0.01197	0.00317	0.000998536	1.64065	0.000246266
0.99678	0.38848	0.10151	0.01145	0.01201	0.00319	0.00099803	1.64021	0.000248604
0.99694	0.38914	0.10171	0.01149	0.01204	0.00322	0.000997539	1.63978	0.000250978
0.99711	0.3898	0.10195	0.01153	0.01208	0.00324	0.000997063	1.63934	0.000253389
0.99727	0.39045	0.1022	0.01157	0.01212	0.00326	0.000996605	1.63891	0.000255838
0.99743	0.39111	0.10247	0.01162	0.01216	0.00328	0.000996163	1.63848	0.000258324
0.99759	0.39177	0.1027	0.01167	0.0122	0.0033	0.000995737	1.63804	0.000260845
0.99775	0.39243	0.10288	0.01171	0.01224	0.00332	0.000995326	1.63761	0.000263403
0.99791	0.39309	0.10303	0.01176	0.01228	0.00334	0.000994931	1.63718	0.000265994
0.99807	0.39375	0.10323	0.0118	0.01232	0.00336	0.000994554	1.63675	0.00026862
0.99823	0.39441	0.10345	0.01185	0.01236	0.00338	0.000994195	1.63632	0.000271282
0.99839	0.39507	0.10364	0.01189	0.0124	0.0034	0.000993853	1.63588	0.000273986
0.99855	0.39573	0.10379	0.01193	0.01244	0.00342	0.000993528	1.63545	0.000276736
0.99871	0.39639	0.10392	0.01198	0.01248	0.00345	0.00099322	1.63502	0.00027953
0.99887	0.39705	0.10403	0.01202	0.01252	0.00347	0.000992927	1.63459	0.000282365
0.99903	0.39771	0.10414	0.01207	0.01256	0.00349	0.000992653	1.63416	0.000285237
0.99919	0.39837	0.10433	0.01212	0.0126	0.00351	0.000992398	1.63373	0.000288148
0.99936	0.39902	0.10461	0.01216	0.01264	0.00353	0.000992162	1.6333	0.000291099
0.99952	0.39968	0.1049	0.01221	0.01269	0.00355	0.000991945	1.63287	0.000294093
0.99968	0.40033	0.10517	0.01226	0.01273	0.00357	0.000991745	1.63244	0.000297136
0.99984	0.40099	0.10542	0.01231	0.01277	0.0036	0.000991563	1.63201	0.000300227
1	0.40164	0.10569	0.01235	0.01282	0.00362	0.000991399	1.63158	0.000303361
1.00016	0.40229	0.10596	0.0124	0.01286	0.00364	0.000991257	1.63115	0.000306546
1.00032	0.40295	0.10618	0.01244	0.0129	0.00366	0.000991139	1.63072	0.000309778
1.00048	0.4036	0.10633	0.01248	0.01294	0.00368	0.000991045	1.63029	0.000313052
1.00065	0.40426	0.10646	0.01252	0.01299	0.00371	0.000990977	1.62986	0.000316373
1.00081	0.40491	0.10662	0.01257	0.01303	0.00373	0.000990936	1.62943	0.000319744
1.00097	0.40557	0.10682	0.01262	0.01307	0.00375	0.000990924	1.62901	0.000323169
1.00113	0.40623	0.10706	0.01266	0.01311	0.00377	0.00099094	1.62858	0.000326647
1.00129	0.40688	0.10733	0.01271	0.01315	0.00379	0.000990987	1.62815	0.000330176
1.00145	0.40754	0.10758	0.01276	0.01319	0.00382	0.000991065	1.62772	0.000333762
1.00162	0.4082	0.10775	0.0128	0.01323	0.00384	0.000991174	1.6273	0.000337408
1.00178	0.40886	0.10787	0.01284	0.01327	0.00386	0.000991314	1.62687	0.000341113
1.00194	0.40952	0.10809	0.01288	0.01331	0.00388	0.000991487	1.62644	0.000344881
1.0021	0.41017	0.10842	0.01292	0.01336	0.0039	0.000991692	1.62602	0.000348712
1.00226	0.41083	0.10876	0.01296	0.0134	0.00393	0.000991928	1.62559	0.000352601
1.00243	0.41149	0.10908	0.013	0.01344	0.00395	0.000992197	1.62516	0.000356557
1.00259	0.41215	0.10935	0.01304	0.01349	0.00397	0.0009925	1.62474	0.000360584
1.00275	0.41282	0.10956	0.01308	0.01353	0.00399	0.000992837	1.62431	0.000364676
1.00291	0.41348	0.1097	0.01313	0.01358	0.00402	0.00099321	1.62389	0.000368832
1.00307	0.41414	0.10988	0.01317	0.01362	0.00404	0.000993618	1.62346	0.000373056
1.00324	0.4148	0.11012	0.01322	0.01367	0.00406	0.00099406	1.62304	0.000377359
1.0034	0.41547	0.11039	0.01326	0.01371	0.00409	0.000994538	1.62261	0.000381741
1.00356	0.41613	0.11063	0.0133	0.01375	0.00411	0.000995051	1.62219	0.0003862
1.00372	0.4168	0.11083	0.01334	0.0138	0.00413	0.000995599	1.62176	0.000390731
1.00389	0.41746	0.11104	0.01338	0.01384	0.00415	0.000996184	1.62134	0.000395331
1.00405	0.41813	0.11127	0.01343	0.01389	0.00418	0.00099681	1.62092	0.0004
1.00421	0.41879	0.11148	0.01347	0.01393	0.0042	0.000997478	1.62049	0.000404739
1.00437	0.41946	0.11166	0.01352	0.01397	0.00422	0.00099819	1.62007	0.000409549
1.00454	0.42013	0.11183	0.01355	0.01402	0.00424	0.000998945	1.61964	0.00041443
1.0047	0.4208	0.11205	0.01359	0.01406	0.00427	0.000999744	1.61922	0.000419381
1.00486	0.42146	0.11233	0.01363	0.0141	0.00429	0.001	1.6188	0.000424402
1.00503	0.42213	0.11266	0.01368	0.01415	0.00431	0.001	1.61838	0.00042949
1.00519	0.4228	0.11304	0.01373	0.01419	0.00434	0.001	1.61795	0.000434647
1.00535	0.42347	0.11345	0.01378	0.01424	0.00436	0.001	1.61753	0.000439875
1.00551	0.42414	0.11381	0.01383	0.01428	0.00438	0.001	1.61711	0.00044517
1.00568	0.42482	0.11412	0.01388	0.01432	0.00441	0.00101	1.61669	0.000450539
1.00584	0.42549	0.11447	0.01393	0.01437	0.00443	0.00101	1.61627	0.000455992
1.006	0.42616	0.11487	0.01397	0.01442	0.00445	0.00101	1.61585	0.000461526
1.00617	0.42683	0.1153	0.01402	0.01446	0.00448	0.00101	1.61542	0.000467138
1.00633	0.42751	0.11573	0.01406	0.01451	0.0045	0.00101	1.615	0.000472826
1.00649	0.42819	0.11615	0.01412	0.01455	0.00452	0.00101	1.61458	0.00047859
1.00666	0.42886	0.11654	0.01417	0.0146	0.00455	0.00101	1.61416	0.000484433
1.00682	0.42954	0.11689	0.01422	0.01464	0.00457	0.00101	1.61374	0.000490359
1.00698	0.43022	0.11719	0.01426	0.01469	0.00459	0.00102	1.61332	0.000496375
1.00715	0.43091	0.11744	0.01431	0.01473	0.00462	0.00102	1.6129	0.000502487
1.00731	0.43159	0.11764	0.01436	0.01477	0.00464	0.00102	1.61248	0.000508688
1.00747	0.43227	0.11787	0.01441	0.01481	0.00466	0.00102	1.61206	0.000514975
1.00764	0.43295	0.11813	0.01446	0.01486	0.00469	0.00102	1.61165	0.000521353
1.0078	0.43364	0.1184	0.0145	0.0149	0.00471	0.00102	1.61123	0.000527826
1.00797	0.43433	0.11865	0.01455	0.01495	0.00473	0.00103	1.61081	0.000534398
1.00813	0.43501	0.11891	0.01461	0.01499	0.00476	0.00103	1.61039	0.000541072
1.00829	0.4357	0.11925	0.01466	0.01504	0.00478	0.00103	1.60997	0.000547855
1.00846	0.43639	0.11967	0.01471	0.01509	0.00481	0.00103	1.60955	0.000554754
1.00862	0.43709	0.12	0.01476	0.01514	0.00483	0.00103	1.60914	0.000561767
1.00879	0.43778	0.1202	0.01481	0.01519	0.00485	0.00104	1.60872	0.000568891
1.00895	0.43848	0.12034	0.01487	0.01524	0.00488	0.00104	1.6083	0.000576128
1.00911	0.43918	0.12054	0.01492	0.01529	0.0049	0.00104	1.60788	0.000583473
1.00928	0.43989	0.12078	0.01498	0.01534	0.00493	0.00104	1.60747	0.000590936
1.00944	0.44059	0.12106	0.01504	0.01539	0.00495	0.00104	1.60705	0.000598538
1.00961	0.4413	0.12135	0.01509	0.01544	0.00497	0.00105	1.60663	0.000606265
1.00977	0.44201	0.12164	0.01514	0.01549	0.005	0.00105	1.60622	0.000614108
1.00994	0.44272	0.12192	0.01519	0.01554	0.00502	0.00105	1.6058	0.000622067
1.0101	0.44344	0.12219	0.01524	0.01559	0.00505	0.00105	1.60539	0.000630149
1.01027	0.44415	0.12247	0.01529	0.01564	0.00507	0.00106	1.60497	0.000638355
1.01043	0.44487	0.12274	0.01534	0.01569	0.0051	0.00106	1.60455	0.000646687
1.01059	0.44559	0.12303	0.0154	0.01574	0.00512	0.00106	1.60414	0.00065514
1.01076	0.44631	0.12336	0.01545	0.01579	0.00515	0.00106	1.60372	0.000663714
1.01092	0.44703	0.1237	0.01551	0.01584	0.00517	0.00107	1.60331	0.000672411
1.01109	0.44775	0.12397	0.01556	0.01589	0.0052	0.00107	1.6029	0.000681231
1.01125	0.44848	0.12418	0.01562	0.01593	0.00522	0.00107	1.60248	0.000690175
1.01142	0.4492	0.12443	0.01568	0.01598	0.00525	0.00108	1.60207	0.000699243
1.01158	0.44993	0.12476	0.01572	0.01603	0.00527	0.00108	1.60165	0.000708435
1.01175	0.45066	0.12514	0.01577	0.01609	0.0053	0.00108	1.60124	0.000717755
1.01191	0.45138	0.12552	0.01582	0.01614	0.00532	0.00109	1.60083	0.000727203
1.01208	0.45211	0.12591	0.01588	0.01619	0.00535	0.00109	1.60041	0.000736774
1.01224	0.45284	0.12629	0.01593	0.01624	0.00538	0.00109	1.6	0.000746476
1.01241	0.45357	0.12666	0.01598	0.01629	0.0054	0.0011	1.59959	0.000756311
1.01258	0.4543	0.12702	0.01603	0.01634	0.00543	0.0011	1.59917	0.000766285
1.01274	0.45504	0.12732	0.01608	0.01638	0.00545	0.0011	1.59876	0.000776401
1.01291	0.45578	0.12758	0.01613	0.01643	0.00548	0.00111	1.59835	0.000786659
1.01307	0.45652	0.12786	0.01619	0.01648	0.0055	0.00111	1.59794	0.000797061
1.01324	0.45726	0.12816	0.01624	0.01653	0.00553	0.00112	1.59753	0.000807607
1.0134	0.458	0.12846	0.0163	0.01658	0.00556	0.00112	1.59711	0.000818301
1.01357	0.45874	0.12877	0.01636	0.01663	0.00558	0.00112	1.5967	0.000829144
1.01373	0.45949	0.12905	0.01642	0.01668	0.00561	0.00113	1.59629	0.000840139
1.0139	0.46024	0.12933	0.01647	0.01673	0.00564	0.00113	1.59588	0.000851294
1.01407	0.46099	0.1296	0.01654	0.01679	0.00566	0.00114	1.59547	0.000862613
1.01423	0.46174	0.12992	0.01659	0.01684	0.00569	0.00114	1.59506	0.000874102
1.0144	0.4625	0.13032	0.01665	0.01689	0.00571	0.00114	1.59465	0.000885768
1.01456	0.46325	0.13075	0.01671	0.01694	0.00574	0.00115	1.59424	0.000897614
1.01473	0.46401	0.13115	0.01676	0.01699	0.00577	0.00115	1.59383	0.000909642
1.0149	0.46477	0.13152	0.01682	0.01705	0.00579	0.00116	1.59342	0.000921858
1.01506	0.46553	0.13188	0.01688	0.0171	0.00582	0.00116	1.59301	0.00093426
1.01523	0.46629	0.13222	0.01694	0.01716	0.00585	0.00117	1.5926	0.000946853
1.01539	0.46705	0.13256	0.017	0.01721	0.00588	0.00117	1.59219	0.000959641
1.01556	0.46782	0.13289	0.01706	0.01727	0.0059	0.00118	1.59178	0.000972621
1.01573	0.46858	0.13323	0.01711	0.01733	0.00593	0.00118	1.59138	0.000985797
1.01589	0.46934	0.1336	0.01717	0.01739	0.00596	0.00118	1.59097	0.000999183
1.01606	0.47011	0.134	0.01723	0.01745	0.00598	0.00119	1.59056	0.00101
1.01623	0.47087	0.1344	0.01729	0.0175	0.00601	0.00119	1.59015	0.00103
1.01639	0.47164	0.13478	0.01735	0.01756	0.00604	0.0012	1.58974	0.00104
1.01656	0.47241	0.13512	0.01741	0.01762	0.00607	0.0012	1.58934	0.00105
1.01673	0.47318	0.13538	0.01746	0.01767	0.0061	0.00121	1.58893	0.00107
1.01689	0.47395	0.13557	0.01751	0.01773	0.00612	0.00121	1.58852	0.00108
1.01706	0.47472	0.13576	0.01757	0.01778	0.00615	0.00122	1.58811	0.0011
1.01723	0.47549	0.13596	0.01763	0.01784	0.00618	0.00122	1.58771	0.00111
1.01739	0.47627	0.13618	0.0177	0.0179	0.00621	0.00123	1.5873	0.00113
1.01756	0.47705	0.13644	0.01776	0.01795	0.00624	0.00123	1.5869	0.00114
1.01773	0.47783	0.13672	0.01781	0.018	0.00627	0.00124	1.58649	0.00116
1.0179	0.47861	0.13705	0.01787	0.01805	0.00629	0.00125	1.58608	0.00118
1.01806	0.4794	0.13743	0.01793	0.01811	0.00632	0.00125	1.58568	0.00119
1.01823	0.48019	0.13782	0.01799	0.01817	0.00635	0.00126	1.58527	0.00121
1.0184	0.48098	0.13815	0.01805	0.01822	0.00638	0.00126	1.58487	0.00123
1.01856	0.48177	0.13842	0.01811	0.01827	0.00641	0.00127	1.58446	0.00124
1.01873	0.48256	0.13876	0.01818	0.01833	0.00644	0.00127	1.58406	0.00126
1.0189	0.48335	0.13918	0.01824	0.01839	0.00647	0.00128	1.58365	0.00128
1.01907	0.48414	0.1396	0.0183	0.01845	0.0065	0.00128	1.58325	0.00129
1.01923	0.48493	0.13997	0.01837	0.01851	0.00653	0.00129	1.58284	0.00131
1.0194	0.48572	0.14032	0.01843	0.01858	0.00656	0.00129	1.58244	0.00133
1.01957	0.48651	0.14066	0.0185	0.01864	0.00659	0.0013	1.58204	0.00135
1.01974	0.48731	0.14101	0.01856	0.01869	0.00662	0.00131	1.58163	0.00137
1.0199	0.48811	0.14134	0.01863	0.01875	0.00665	0.00131	1.58123	0.00138
1.02007	0.4889	0.14165	0.0187	0.01881	0.00668	0.00132	1.58083	0.0014
1.02024	0.4897	0.14196	0.01878	0.01887	0.00671	0.00132	1.58042	0.00142
1.02041	0.4905	0.14233	0.01884	0.01893	0.00674	0.00133	1.58002	0.00144
1.02058	0.49129	0.14274	0.01891	0.01899	0.00677	0.00133	1.57962	0.00146
1.02074	0.49209	0.14316	0.01897	0.01905	0.0068	0.00134	1.57922	0.00148
1.02091	0.49289	0.14359	0.01904	0.0191	0.00683	0.00134	1.57881	0.0015
1.02108	0.49368	0.14402	0.0191	0.01916	0.00686	0.00135	1.57841	0.00152
1.02125	0.49448	0.14444	0.01917	0.01922	0.00689	0.00136	1.57801	0.00154
1.02142	0.49528	0.14484	0.01924	0.01928	0.00692	0.00136	1.57761	0.00157
1.02159	0.49609	0.14522	0.0193	0.01934	0.00695	0.00137	1.57721	0.00159
1.02175	0.49689	0.14559	0.01936	0.0194	0.00698	0.00137	1.57681	0.00161
1.02192	0.49769	0.14594	0.01942	0.01946	0.00701	0.00138	1.5764	0.00163
1.02209	0.4985	0.14625	0.01948	0.01952	0.00705	0.00139	1.576	0.00165
1.02226	0.49931	0.14652	0.01953	0.01958	0.00708	0.00139	1.5756	0.00168
1.02243	0.50012	0.14676	0.0196	0.01964	0.00711	0.0014	1.5752	0.0017
1.0226	0.50092	0.14697	0.01966	0.0197	0.00714	0.0014	1.5748	0.00172
1.02276	0.50174	0.14722	0.01972	0.01976	0.00717	0.00141	1.5744	0.00175
1.02293	0.50255	0.14751	0.01979	0.01982	0.00721	0.00141	1.574	0.00177
1.0231	0.50336	0.14785	0.01985	0.01989	0.00724	0.00142	1.5736	0.0018
1.02327	0.50417	0.1482	0.01991	0.01995	0.00727	0.00143	1.5732	0.00182
1.02344	0.50498	0.14857	0.01997	0.02002	0.0073	0.00143	1.57281	0.00185
1.02361	0.50579	0.1489	0.02004	0.02008	0.00734	0.00144	1.57241	0.00187
1.02378	0.5066	0.14919	0.0201	0.02015	0.00737	0.00144	1.57201	0.0019
1.02395	0.50742	0.14949	0.02016	0.02021	0.0074	0.00145	1.57161	0.00193
1.02412	0.50823	0.14982	0.02023	0.02027	0.00743	0.00146	1.57121	0.00195
1.02429	0.50903	0.15019	0.0203	0.02033	0.00747	0.00146	1.57081	0.00198
1.02445	0.50984	0.15054	0.02037	0.02039	0.0075	0.00147	1.57042	0.00201
1.02462	0.51065	0.15088	0.02045	0.02046	0.00754	0.00147	1.57002	0.00204
1.02479	0.51146	0.15118	0.02052	0.02052	0.00757	0.00148	1.56962	0.00206
1.02496	0.51227	0.15145	0.02059	0.02059	0.0076	0.00149	1.56922	0.00209
1.02513	0.51308	0.15173	0.02066	0.02065	0.00764	0.00149	1.56883	0.00212
1.0253	0.51389	0.15211	0.02073	0.02072	0.00767	0.0015	1.56843	0.00215
1.02547	0.51469	0.15257	0.02079	0.02079	0.00771	0.0015	1.56803	0.00218
1.02564	0.51549	0.15304	0.02086	0.02085	0.00774	0.00151	1.56764	0.00221
1.02581	0.51629	0.1535	0.02093	0.02091	0.00777	0.00152	1.56724	0.00224
1.02598	0.51709	0.15395	0.021	0.02098	0.00781	0.00152	1.56684	0.00227
1.02615	0.5179	0.15434	0.02107	0.02104	0.00784	0.00153	1.56645	0.00231
1.02632	0.5187	0.15467	0.02114	0.02111	0.00788	0.00153	1.56605	0.00234
1.02649	0.5195	0.15496	0.02122	0.02117	0.00791	0.00154	1.56566	0.00237
1.02666	0.5203	0.15523	0.02129	0.02124	0.00795	0.00155	1.56526	0.0024
1.02683	0.5211	0.15549	0.02137	0.0213	0.00798	0.00155	1.56487	0.00244
1.027	0.52189	0.15572	0.02144	0.02137	0.00802	0.00156	1.56447	0.00247
1.02717	0.52269	0.15595	0.0215	0.02143	0.00805	0.00156	1.56408	0.00251
1.02734	0.52349	0.15635	0.02157	0.0215	0.00809	0.00157	1.56368	0.00254
1.02751	0.52429	0.15691	0.02163	0.02156	0.00813	0.00157	1.56329	0.00258
1.02768	0.52509	0.15748	0.0217	0.02163	0.00816	0.00158	1.56289	0.00261
1.02785	0.52588	0.15802	0.02178	0.02169	0.0082	0.00159	1.5625	0.00265
1.02802	0.52668	0.15853	0.02185	0.02176	0.00823	0.00159	1.56211	0.00269
1.02819	0.52747	0.15898	0.02193	0.02183	0.00827	0.0016	1.56171	0.00272
1.02836	0.52827	0.15938	0.02201	0.0219	0.00831	0.0016	1.56132	0.00276
1.02853	0.52906	0.15974	0.02209	0.02197	0.00834	0.00161	1.56093	0.0028
1.0287	0.52986	0.16006	0.02216	0.02204	0.00838	0.00161	1.56053	0.00284
1.02887	0.53065	0.16038	0.02224	0.02211	0.00842	0.00162	1.56014	0.00288
1.02905	0.53144	0.16074	0.02231	0.02218	0.00845	0.00163	1.55975	0.00292
1.02922	0.53224	0.16113	0.02239	0.02224	0.00849	0.00163	1.55936	0.00296
1.02939	0.53303	0.16152	0.02247	0.02231	0.00853	0.00164	1.55896	0.003
1.02956	0.53382	0.16189	0.02255	0.02238	0.00856	0.00164	1.55857	0.00304
1.02973	0.5346	0.16224	0.02263	0.02245	0.0086	0.00165	1.55818	0.00309
1.0299	0.53539	0.16251	0.02271	0.02252	0.00864	0.00165	1.55779	0.00313
1.03007	0.53617	0.16271	0.02278	0.0226	0.00868	0.00166	1.5574	0.00317
1.03024	0.53696	0.1629	0.02286	0.02267	0.00871	0.00166	1.55701	0.00322
1.03041	0.53774	0.16309	0.02294	0.02274	0.00875	0.00167	1.55662	0.00326
1.03059	0.53852	0.16331	0.02302	0.02282	0.00879	0.00167	1.55622	0.00331
1.03076	0.5393	0.16357	0.0231	0.02289	0.00883	0.00168	1.55583	0.00336
1.03093	0.54008	0.16385	0.02318	0.02296	0.00887	0.00168	1.55544	0.0034
1.0311	0.54086	0.16419	0.02326	0.02303	0.0089	0.00169	1.55505	0.00345
1.03127	0.54163	0.16457	0.02335	0.0231	0.00894	0.00169	1.55466	0.0035
1.03144	0.5424	0.16494	0.02342	0.02318	0.00898	0.0017	1.55427	0.00355
1.03161	0.54317	0.16524	0.0235	0.02325	0.00902	0.0017	1.55388	0.0036
1.03179	0.54395	0.1655	0.02357	0.02332	0.00906	0.00171	1.5535	0.00365
1.03196	0.54472	0.16578	0.02364	0.02339	0.0091	0.00171	1.55311	0.0037
1.03213	0.54549	0.16608	0.0237	0.02347	0.00914	0.00172	1.55272	0.00375
1.0323	0.54626	0.16639	0.02378	0.02355	0.00918	0.00172	1.55233	0.00381
1.03247	0.54702	0.16672	0.02385	0.02363	0.00921	0.00172	1.55194	0.00386
1.03264	0.5478	0.16706	0.02393	0.02371	0.00925	0.00173	1.55155	0.00391
1.03282	0.54857	0.16744	0.02401	0.02378	0.00929	0.00173	1.55116	0.00397
1.03299	0.54934	0.16783	0.02408	0.02386	0.00933	0.00174	1.55078	0.00402
1.03316	0.55011	0.16824	0.02416	0.02394	0.00937	0.00174	1.55039	0.00408
1.03333	0.55089	0.16868	0.02424	0.02401	0.00941	0.00175	1.55	0.00414
1.03351	0.55166	0.16912	0.02432	0.02408	0.00945	0.00175	1.54961	0.0042
1.03368	0.55244	0.16956	0.0244	0.02416	0.00949	0.00175	1.54923	0.00425
1.03385	0.55321	0.17	0.02447	0.02424	0.00953	0.00176	1.54884	0.00431
1.03402	0.55399	0.17035	0.02455	0.02432	0.00957	0.00176	1.54845	0.00437
1.0342	0.55476	0.17061	0.02462	0.0244	0.00961	0.00177	1.54806	0.00444
1.03437	0.55554	0.17091	0.0247	0.02447	0.00966	0.00177	1.54768	0.0045
1.03454	0.55631	0.17127	0.02478	0.02455	0.0097	0.00177	1.54729	0.00456
1.03471	0.55709	0.17164	0.02487	0.02463	0.00974	0.00178	1.54691	0.00462
1.03489	0.55786	0.17196	0.02495	0.02471	0.00978	0.00178	1.54652	0.00469
1.03506	0.55863	0.17223	0.02503	0.02479	0.00982	0.00178	1.54613	0.00475
1.03523	0.55941	0.17252	0.02511	0.02487	0.00986	0.00179	1.54575	0.00482
1.0354	0.56018	0.17283	0.02519	0.02495	0.0099	0.00179	1.54536	0.00489
1.03558	0.56096	0.1731	0.02527	0.02503	0.00994	0.00179	1.54498	0.00496
1.03575	0.56174	0.17329	0.02536	0.02511	0.00998	0.0018	1.54459	0.00503
1.03592	0.56251	0.17345	0.02544	0.02519	0.01003	0.0018	1.54421	0.0051
1.0361	0.56329	0.17367	0.02552	0.02527	0.01007	0.0018	1.54382	0.00517
1.03627	0.56406	0.17396	0.0256	0.02535	0.01011	0.00181	1.54344	0.00524
1.03644	0.56483	0.1743	0.02568	0.02543	0.01015	0.00181	1.54306	0.00531
1.03662	0.56561	0.17463	0.02577	0.02551	0.01019	0.00181	1.54267	0.00539
1.03679	0.56638	0.17495	0.02586	0.02559	0.01024	0.00182	1.54229	0.00546
1.03696	0.56715	0.17527	0.02595	0.02567	0.01028	0.00182	1.5419	0.00554
1.03714	0.56792	0.17559	0.02603	0.02575	0.01032	0.00182	1.54152	0.00562
1.03731	0.5687	0.17591	0.02612	0.02584	0.01036	0.00183	1.54114	0.0057
1.03748	0.56947	0.17621	0.0262	0.02592	0.01041	0.00183	1.54076	0.00577
1.03766	0.57025	0.17651	0.02629	0.026	0.01045	0.00183	1.54037	0.00586
1.03783	0.57102	0.17686	0.02637	0.02609	0.01049	0.00183	1.53999	0.00594
1.038	0.5718	0.17726	0.02646	0.02617	0.01054	0.00184	1.53961	0.00602
1.03818	0.57258	0.17766	0.02654	0.02626	0.01058	0.00184	1.53923	0.0061
1.03835	0.57335	0.17805	0.02663	0.02635	0.01062	0.00184	1.53884	0.00619
1.03853	0.57414	0.17844	0.02672	0.02644	0.01067	0.00185	1.53846	0.00627
1.0387	0.57492	0.17878	0.02681	0.02653	0.01071	0.00185	1.53808	0.00636
1.03887	0.5757	0.17909	0.0269	0.02661	0.01075	0.00185	1.5377	0.00645
1.03905	0.57648	0.17944	0.02699	0.0267	0.0108	0.00185	1.53732	0.00654
1.03922	0.57726	0.17982	0.02708	0.02679	0.01084	0.00186	1.53694	0.00663
1.0394	0.57805	0.18022	0.02716	0.02688	0.01089	0.00186	1.53656	0.00672
1.03957	0.57883	0.18061	0.02725	0.02696	0.01093	0.00186	1.53617	0.00681
1.03975	0.57962	0.18098	0.02733	0.02705	0.01098	0.00186	1.53579	0.0069
1.03992	0.58041	0.18136	0.02742	0.02713	0.01102	0.00187	1.53541	0.007
1.04009	0.5812	0.18175	0.0275	0.02722	0.01107	0.00187	1.53503	0.00709
1.04027	0.58199	0.18212	0.02758	0.0273	0.01111	0.00187	1.53465	0.00719
1.04044	0.58278	0.1825	0.02766	0.02739	0.01116	0.00188	1.53427	0.00729
1.04062	0.58357	0.18288	0.02775	0.02749	0.0112	0.00188	1.53389	0.00739
1.04079	0.58436	0.18327	0.02784	0.02758	0.01125	0.00188	1.53351	0.00749
1.04097	0.58516	0.18366	0.02794	0.02767	0.01129	0.00188	1.53314	0.00759
1.04114	0.58595	0.18404	0.02803	0.02776	0.01134	0.00189	1.53276	0.00769
1.04132	0.58675	0.1844	0.02812	0.02785	0.01138	0.00189	1.53238	0.00779
1.04149	0.58755	0.18476	0.02822	0.02794	0.01143	0.00189	1.532	0.0079
1.04167	0.58834	0.18516	0.02831	0.02803	0.01148	0.0019	1.53162	0.00801
1.04184	0.58914	0.1856	0.0284	0.02812	0.01152	0.0019	1.53124	0.00811
1.04202	0.58994	0.18601	0.0285	0.02821	0.01157	0.0019	1.53086	0.00822
1.04219	0.59074	0.18636	0.0286	0.0283	0.01162	0.0019	1.53049	0.00833
1.04237	0.59154	0.18666	0.0287	0.02839	0.01166	0.00191	1.53011	0.00844
1.04254	0.59234	0.18695	0.02881	0.02848	0.01171	0.00191	1.52973	0.00856
1.04272	0.59313	0.18725	0.02893	0.02857	0.01176	0.00191	1.52935	0.00867
1.04289	0.59393	0.18757	0.02903	0.02867	0.0118	0.00192	1.52898	0.00879
1.04307	0.59473	0.1879	0.02913	0.02876	0.01185	0.00192	1.5286	0.0089
1.04324	0.59553	0.18825	0.02923	0.02885	0.0119	0.00192	1.52822	0.00902
1.04342	0.59633	0.1886	0.02933	0.02895	0.01195	0.00193	1.52785	0.00914
1.0436	0.59713	0.18895	0.02944	0.02905	0.012	0.00193	1.52747	0.00926
1.04377	0.59793	0.18931	0.02954	0.02914	0.01204	0.00193	1.52709	0.00938
1.04395	0.59873	0.1897	0.02964	0.02924	0.01209	0.00194	1.52672	0.00951
1.04412	0.59953	0.19006	0.02973	0.02933	0.01214	0.00194	1.52634	0.00963
1.0443	0.60033	0.19037	0.02983	0.02942	0.01219	0.00195	1.52597	0.00976
1.04447	0.60113	0.19067	0.02993	0.02951	0.01224	0.00195	1.52559	0.00989
1.04465	0.60193	0.191	0.03003	0.0296	0.01229	0.00195	1.52522	0.01002
1.04483	0.60273	0.19135	0.03013	0.0297	0.01234	0.00196	1.52484	0.01015
1.045	0.60353	0.1917	0.03023	0.02979	0.01239	0.00196	1.52447	0.01028
1.04518	0.60434	0.19205	0.03032	0.02989	0.01243	0.00197	1.52409	0.01041
1.04535	0.60514	0.19242	0.03042	0.02999	0.01248	0.00197	1.52372	0.01055
1.04553	0.60594	0.19285	0.03052	0.03009	0.01253	0.00197	1.52334	0.01068
1.04571	0.60675	0.19332	0.03063	0.03019	0.01258	0.00198	1.52297	0.01082
1.04588	0.60755	0.19381	0.03072	0.03029	0.01263	0.00198	1.52259	0.01096
1.04606	0.60836	0.19433	0.03082	0.03039	0.01268	0.00199	1.52222	0.0111
1.04624	0.60917	0.19483	0.03092	0.03048	0.01273	0.00199	1.52185	0.01125
1.04641	0.60997	0.19531	0.03103	0.03058	0.01279	0.002	1.52147	0.01139
1.04659	0.61078	0.19577	0.03114	0.03068	0.01284	0.002	1.5211	0.01154
1.04677	0.61159	0.1962	0.03126	0.03078	0.01289	0.00201	1.52073	0.01168
1.04694	0.61239	0.19661	0.03137	0.03088	0.01294	0.00201	1.52035	0.01183
1.04712	0.61319	0.19703	0.03148	0.03098	0.01299	0.00202	1.51998	0.01198
1.0473	0.61399	0.19748	0.03159	0.03108	0.01304	0.00202	1.51961	0.01214
1.04747	0.6148	0.1979	0.0317	0.03118	0.01309	0.00203	1.51924	0.01229
1.04765	0.6156	0.1983	0.03181	0.03129	0.01314	0.00203	1.51886	0.01245
1.04783	0.61639	0.19866	0.03193	0.03139	0.0132	0.00204	1.51849	0.0126
1.04801	0.61719	0.199	0.03204	0.03149	0.01325	0.00205	1.51812	0.01276
1.04818	0.61799	0.1993	0.03214	0.0316	0.0133	0.00205	1.51775	0.01292
1.04836	0.61879	0.19965	0.03225	0.03171	0.01335	0.00206	1.51738	0.01309
1.04854	0.61959	0.20011	0.03236	0.03181	0.01341	0.00206	1.51701	0.01325
1.04871	0.62039	0.20064	0.03247	0.03191	0.01346	0.00207	1.51663	0.01342
1.04889	0.62119	0.20112	0.03258	0.03201	0.01351	0.00208	1.51626	0.01358
1.04907	0.62199	0.20155	0.03268	0.03212	0.01357	0.00208	1.51589	0.01375
1.04925	0.62279	0.20201	0.03279	0.03223	0.01362	0.00209	1.51552	0.01392
1.04942	0.62359	0.2025	0.0329	0.03234	0.01368	0.00209	1.51515	0.0141
1.0496	0.62438	0.20302	0.03302	0.03244	0.01373	0.0021	1.51478	0.01427
1.04978	0.62518	0.20358	0.03313	0.03255	0.01379	0.00211	1.51441	0.01445
1.04996	0.62599	0.20415	0.03323	0.03267	0.01384	0.00211	1.51404	0.01463
1.05014	0.62679	0.20467	0.03334	0.03278	0.0139	0.00212	1.51367	0.01481
1.05031	0.62759	0.20515	0.03345	0.03288	0.01395	0.00213	1.5133	0.01499
1.05049	0.6284	0.20561	0.03355	0.03299	0.01401	0.00214	1.51293	0.01517
1.05067	0.6292	0.20608	0.03366	0.0331	0.01406	0.00214	1.51256	0.01536
1.05085	0.63001	0.20658	0.03377	0.03321	0.01412	0.00215	1.5122	0.01554
1.05103	0.63081	0.20706	0.03388	0.03332	0.01417	0.00216	1.51183	0.01573
1.0512	0.63162	0.20752	0.03399	0.03343	0.01423	0.00217	1.51146	0.01592
1.05138	0.63243	0.208	0.03411	0.03354	0.01429	0.00217	1.51109	0.01611
1.05156	0.63324	0.20856	0.03423	0.03366	0.01434	0.00218	1.51072	0.01631
1.05174	0.63405	0.20917	0.03436	0.03378	0.0144	0.00219	1.51035	0.0165
1.05192	0.63485	0.20975	0.03448	0.03389	0.01446	0.0022	1.50999	0.0167
1.0521	0.63566	0.21027	0.0346	0.03401	0.01452	0.00221	1.50962	0.01689
1.05227	0.63647	0.21074	0.03472	0.03412	0.01457	0.00222	1.50925	0.01709
1.05245	0.63728	0.21114	0.03484	0.03424	0.01463	0.00222	1.50888	0.0173
1.05263	0.63808	0.21152	0.03495	0.03436	0.01469	0.00223	1.50852	0.0175
1.05281	0.63889	0.21196	0.03508	0.03448	0.01475	0.00224	1.50815	0.0177
1.05299	0.63969	0.21246	0.0352	0.03459	0.01481	0.00225	1.50778	0.01791
1.05317	0.6405	0.21293	0.03533	0.03471	0.01487	0.00226	1.50742	0.01812
1.05335	0.6413	0.21334	0.03546	0.03483	0.01493	0.00227	1.50705	0.01833
1.05353	0.64211	0.21371	0.03558	0.03495	0.01499	0.00228	1.50668	0.01854
1.0537	0.64292	0.21409	0.0357	0.03507	0.01505	0.00229	1.50632	0.01876
1.05388	0.64373	0.21448	0.03583	0.03518	0.01511	0.0023	1.50595	0.01898
1.05406	0.64454	0.21491	0.03595	0.0353	0.01517	0.00231	1.50559	0.01919
1.05424	0.64535	0.21537	0.03607	0.03542	0.01523	0.00232	1.50522	0.01941
1.05442	0.64616	0.21586	0.0362	0.03555	0.01529	0.00233	1.50485	0.01964
1.0546	0.64697	0.21636	0.03633	0.03568	0.01536	0.00234	1.50449	0.01986
1.05478	0.64779	0.21685	0.03646	0.0358	0.01542	0.00235	1.50412	0.02009
1.05496	0.6486	0.21733	0.0366	0.03593	0.01548	0.00236	1.50376	0.02032
1.05514	0.64942	0.2178	0.03673	0.03605	0.01555	0.00237	1.50339	0.02055
1.05532	0.65024	0.2183	0.03686	0.03618	0.01561	0.00238	1.50303	0.02078
1.0555	0.65106	0.21883	0.03699	0.03631	0.01567	0.00239	1.50267	0.02102
1.05568	0.65188	0.21937	0.03712	0.03644	0.01574	0.0024	1.5023	0.02125
1.05586	0.6527	0.21994	0.03726	0.03657	0.0158	0.00241	1.50194	0.02149
1.05604	0.65352	0.22055	0.0374	0.0367	0.01587	0.00243	1.50157	0.02173
1.05622	0.65435	0.22112	0.03755	0.03684	0.01593	0.00244	1.50121	0.02198
1.0564	0.65518	0.22162	0.03769	0.03697	0.016	0.00245	1.50085	0.02222
1.05658	0.656	0.22203	0.03784	0.0371	0.01607	0.00246	1.50048	0.02247
1.05676	0.65683	0.22245	0.03798	0.03724	0.01613	0.00247	1.50012	0.02272
1.05694	0.65766	0.22291	0.03811	0.03738	0.0162	0.00248	1.49976	0.02297
1.05712	0.65848	0.2234	0.03824	0.03751	0.01627	0.0025	1.4994	0.02322
1.0573	0.65931	0.22389	0.03838	0.03765	0.01633	0.00251	1.49903	0.02348
1.05748	0.66013	0.22432	0.03852	0.03778	0.0164	0.00252	1.49867	0.02374
1.05766	0.66096	0.22468	0.03866	0.03791	0.01647	0.00253	1.49831	0.024
1.05784	0.66179	0.22501	0.0388	0.03805	0.01654	0.00255	1.49795	0.02426
1.05802	0.66261	0.22535	0.03893	0.03819	0.01661	0.00256	1.49758	0.02452
1.0582	0.66344	0.22572	0.03907	0.03833	0.01668	0.00257	1.49722	0.02479
1.05838	0.66427	0.22616	0.03922	0.03846	0.01675	0.00259	1.49686	0.02505
1.05856	0.6651	0.22669	0.03936	0.0386	0.01682	0.0026	1.4965	0.02532
1.05874	0.66593	0.22728	0.03951	0.03875	0.01689	0.00261	1.49614	0.02559
1.05892	0.66677	0.22785	0.03966	0.03889	0.01696	0.00263	1.49578	0.02587
1.0591	0.6676	0.22841	0.03982	0.03903	0.01704	0.00264	1.49542	0.02614
1.05929	0.66844	0.22897	0.03997	0.03917	0.01711	0.00265	1.49506	0.02642
1.05947	0.66928	0.22954	0.04011	0.03932	0.01718	0.00267	1.4947	0.0267
1.05965	0.67012	0.23014	0.04026	0.03947	0.01725	0.00268	1.49434	0.02698
1.05983	0.67096	0.23072	0.0404	0.03962	0.01733	0.0027	1.49398	0.02726
1.06001	0.67181	0.23125	0.04055	0.03976	0.0174	0.00271	1.49362	0.02755
1.06019	0.67265	0.23169	0.0407	0.03991	0.01748	0.00273	1.49326	0.02784
1.06037	0.6735	0.23204	0.04085	0.04005	0.01755	0.00274	1.4929	0.02813
1.06055	0.67435	0.23246	0.04101	0.0402	0.01763	0.00275	1.49254	0.02842
1.06074	0.6752	0.23302	0.04117	0.04035	0.0177	0.00277	1.49218	0.02871
1.06092	0.67605	0.23365	0.04131	0.04049	0.01778	0.00278	1.49182	0.02901
1.0611	0.6769	0.23424	0.04146	0.04064	0.01786	0.0028	1.49146	0.02931
1.06128	0.67775	0.23478	0.04161	0.0408	0.01793	0.00281	1.4911	0.02961
1.06146	0.6786	0.23535	0.04176	0.04095	0.01801	0.00283	1.49074	0.02992
1.06164	0.67946	0.23593	0.04191	0.0411	0.01809	0.00284	1.49038	0.03023
1.06183	0.68031	0.2365	0.04207	0.04125	0.01817	0.00286	1.49003	0.03054
1.06201	0.68116	0.23707	0.04222	0.0414	0.01825	0.00288	1.48967	0.03085
1.06219	0.68201	0.23762	0.04237	0.04155	0.01833	0.00289	1.48931	0.03116
1.06237	0.68287	0.23819	0.04253	0.04171	0.01841	0.00291	1.48895	0.03148
1.06255	0.68372	0.23876	0.04269	0.04186	0.01849	0.00292	1.4886	0.0318
1.06274	0.68458	0.23931	0.04285	0.04201	0.01857	0.00294	1.48824	0.03212
1.06292	0.68544	0.23989	0.043	0.04216	0.01865	0.00295	1.48788	0.03245
1.0631	0.6863	0.2405	0.04316	0.04232	0.01873	0.00297	1.48752	0.03278
1.06328	0.68716	0.2411	0.04332	0.04248	0.01881	0.00299	1.48717	0.03311
1.06346	0.68802	0.24165	0.04348	0.04263	0.01889	0.003	1.48681	0.03344
1.06365	0.68889	0.24211	0.04365	0.04279	0.01898	0.00302	1.48645	0.03378
1.06383	0.68976	0.24252	0.04381	0.04295	0.01906	0.00303	1.4861	0.03412
1.06401	0.69062	0.24291	0.04398	0.04311	0.01914	0.00305	1.48574	0.03446
1.06419	0.69149	0.24338	0.04414	0.04327	0.01923	0.00307	1.48539	0.0348
1.06438	0.69236	0.24394	0.0443	0.04343	0.01931	0.00308	1.48503	0.03515
1.06456	0.69323	0.24453	0.04447	0.04359	0.0194	0.0031	1.48467	0.0355
1.06474	0.6941	0.24508	0.04464	0.04376	0.01949	0.00311	1.48432	0.03585
1.06493	0.69498	0.24565	0.04482	0.04393	0.01957	0.00313	1.48396	0.0362
1.06511	0.69586	0.24626	0.045	0.0441	0.01966	0.00315	1.48361	0.03656
1.06529	0.69673	0.24692	0.04517	0.04427	0.01975	0.00316	1.48325	0.03692
1.06548	0.69762	0.2475	0.04535	0.04443	0.01984	0.00318	1.4829	0.03728
1.06566	0.6985	0.24798	0.04552	0.0446	0.01993	0.0032	1.48254	0.03764
1.06584	0.69939	0.24841	0.0457	0.04478	0.02001	0.00321	1.48219	0.03801
1.06602	0.70028	0.24891	0.04587	0.04495	0.0201	0.00323	1.48184	0.03837
1.06621	0.70117	0.24949	0.04605	0.04512	0.0202	0.00324	1.48148	0.03874
1.06639	0.70207	0.2501	0.04623	0.04529	0.02029	0.00326	1.48113	0.03911
1.06657	0.70296	0.25073	0.04641	0.04546	0.02038	0.00328	1.48077	0.03949
1.06676	0.70386	0.25133	0.04659	0.04564	0.02047	0.00329	1.48042	0.03987
1.06694	0.70476	0.25179	0.04677	0.04581	0.02056	0.00331	1.48007	0.04024
1.06713	0.70567	0.25214	0.04694	0.04599	0.02066	0.00333	1.47971	0.04062
1.06731	0.70657	0.2526	0.04712	0.04616	0.02075	0.00334	1.47936	0.04101
1.06749	0.70748	0.25317	0.04729	0.04634	0.02085	0.00336	1.47901	0.04139
1.06768	0.70839	0.25379	0.04747	0.04652	0.02094	0.00338	1.47865	0.04178
1.06786	0.70931	0.25436	0.04765	0.0467	0.02104	0.00339	1.4783	0.04217
1.06804	0.71023	0.25488	0.04784	0.04688	0.02113	0.00341	1.47795	0.04257
1.06823	0.71115	0.25545	0.04802	0.04705	0.02123	0.00343	1.4776	0.04296
1.06841	0.71207	0.25608	0.0482	0.04724	0.02133	0.00344	1.47725	0.04336
1.0686	0.71299	0.25673	0.04838	0.04742	0.02143	0.00346	1.47689	0.04376
1.06878	0.71392	0.25733	0.04857	0.04759	0.02152	0.00348	1.47654	0.04417
1.06897	0.71484	0.2579	0.04875	0.04777	0.02162	0.00349	1.47619	0.04457
1.06915	0.71577	0.25854	0.04894	0.04795	0.02172	0.00351	1.47584	0.04498
1.06933	0.7167	0.25925	0.04913	0.04814	0.02182	0.00353	1.47549	0.0454
1.06952	0.71762	0.25996	0.04933	0.04833	0.02193	0.00354	1.47514	0.04581
1.0697	0.71856	0.26065	0.04952	0.04852	0.02203	0.00356	1.47479	0.04623
1.06989	0.71949	0.26131	0.04972	0.04871	0.02213	0.00357	1.47444	0.04666
1.07007	0.72042	0.26199	0.04991	0.0489	0.02223	0.00359	1.47408	0.04708
1.07026	0.72136	0.26265	0.05011	0.0491	0.02234	0.00361	1.47373	0.04751
1.07044	0.72229	0.26334	0.05032	0.04929	0.02244	0.00362	1.47338	0.04794
1.07063	0.72323	0.26404	0.05052	0.04949	0.02255	0.00364	1.47303	0.04838
1.07081	0.72417	0.2647	0.05073	0.04968	0.02265	0.00366	1.47268	0.04882
1.071	0.72511	0.26528	0.05094	0.04988	0.02276	0.00367	1.47233	0.04926
1.07118	0.72605	0.26583	0.05114	0.05009	0.02286	0.00369	1.47198	0.04971
1.07137	0.72699	0.26643	0.05134	0.05029	0.02297	0.00371	1.47164	0.05016
1.07155	0.72794	0.26708	0.05154	0.05049	0.02308	0.00372	1.47129	0.05061
1.07174	0.72888	0.26767	0.05175	0.05068	0.02319	0.00374	1.47094	0.05107
1.07192	0.72983	0.2682	0.05195	0.05088	0.0233	0.00376	1.47059	0.05152
1.07211	0.73077	0.26869	0.05216	0.05109	0.02341	0.00377	1.47024	0.05199
1.07229	0.73172	0.2692	0.05237	0.05129	0.02352	0.00379	1.46989	0.05245
1.07248	0.73267	0.26972	0.05257	0.05148	0.02363	0.0038	1.46954	0.05292
1.07266	0.73363	0.27027	0.05278	0.05168	0.02374	0.00382	1.46919	0.05339
1.07285	0.73459	0.27091	0.05298	0.05188	0.02385	0.00384	1.46885	0.05387
1.07304	0.73554	0.27163	0.05318	0.05209	0.02397	0.00385	1.4685	0.05435
1.07322	0.7365	0.27232	0.05338	0.0523	0.02408	0.00387	1.46815	0.05483
1.07341	0.73746	0.27298	0.05359	0.0525	0.02419	0.00389	1.4678	0.05531
1.07359	0.73842	0.27364	0.05379	0.05271	0.02431	0.0039	1.46746	0.0558
1.07378	0.73939	0.27435	0.054	0.05292	0.02443	0.00392	1.46711	0.05629
1.07397	0.74035	0.27502	0.05421	0.05313	0.02454	0.00393	1.46676	0.05678
1.07415	0.74131	0.27562	0.05443	0.05334	0.02466	0.00395	1.46641	0.05728
1.07434	0.74228	0.27618	0.05464	0.05355	0.02478	0.00397	1.46607	0.05777
1.07452	0.74324	0.27676	0.05486	0.05376	0.02489	0.00398	1.46572	0.05827
1.07471	0.74421	0.27735	0.05508	0.05398	0.02501	0.004	1.46537	0.05877
1.0749	0.74517	0.27793	0.0553	0.05419	0.02513	0.00401	1.46503	0.05928
1.07508	0.74613	0.27849	0.05553	0.05441	0.02525	0.00403	1.46468	0.05979
1.07527	0.74709	0.27906	0.05575	0.05462	0.02538	0.00405	1.46434	0.06029
1.07546	0.74805	0.27967	0.05598	0.05484	0.0255	0.00406	1.46399	0.06081
1.07564	0.74902	0.28032	0.05621	0.05506	0.02562	0.00408	1.46364	0.06132
1.07583	0.74997	0.28099	0.05644	0.05529	0.02574	0.00409	1.4633	0.06184
1.07602	0.75093	0.28172	0.05666	0.05551	0.02587	0.00411	1.46295	0.06236
1.0762	0.75189	0.28245	0.05688	0.05573	0.02599	0.00413	1.46261	0.06288
1.07639	0.75284	0.28309	0.05711	0.05596	0.02612	0.00414	1.46226	0.0634
1.07658	0.7538	0.28367	0.05734	0.05618	0.02624	0.00416	1.46192	0.06393
1.07676	0.75475	0.28423	0.05757	0.05641	0.02637	0.00417	1.46157	0.06446
1.07695	0.7557	0.28478	0.0578	0.05663	0.0265	0.00419	1.46123	0.065
1.07714	0.75665	0.28535	0.05803	0.05685	0.02662	0.00421	1.46089	0.06554
1.07732	0.7576	0.28593	0.05826	0.05708	0.02675	0.00422	1.46054	0.06608
1.07751	0.75854	0.28651	0.0585	0.05731	0.02688	0.00424	1.4602	0.06662
1.0777	0.75948	0.28712	0.05873	0.05754	0.02701	0.00425	1.45985	0.06717
1.07789	0.76042	0.28776	0.05896	0.05777	0.02714	0.00427	1.45951	0.06773
1.07807	0.76136	0.28845	0.0592	0.058	0.02728	0.00428	1.45917	0.06828
1.07826	0.7623	0.2891	0.05944	0.05824	0.02741	0.0043	1.45882	0.06884
1.07845	0.76323	0.28969	0.05969	0.05848	0.02754	0.00432	1.45848	0.06941
1.07864	0.76417	0.29031	0.05994	0.05872	0.02767	0.00433	1.45814	0.06998
1.07882	0.7651	0.29097	0.06019	0.05895	0.02781	0.00435	1.45779	0.07055
1.07901	0.76603	0.29161	0.06044	0.05919	0.02794	0.00436	1.45745	0.07113
1.0792	0.76696	0.2922	0.06069	0.05943	0.02808	0.00438	1.45711	0.07171
1.07939	0.76789	0.29276	0.06094	0.05968	0.02822	0.00439	1.45677	0.0723
1.07958	0.76882	0.29331	0.06119	0.05992	0.02835	0.00441	1.45642	0.07289
1.07976	0.76974	0.29388	0.06144	0.06016	0.02849	0.00443	1.45608	0.07349
1.07995	0.77066	0.29449	0.0617	0.06041	0.02863	0.00444	1.45574	0.07409
1.08014	0.77158	0.29513	0.06196	0.06066	0.02877	0.00446	1.4554	0.07469
1.08033	0.7725	0.29577	0.06222	0.06091	0.02891	0.00447	1.45506	0.0753
1.08052	0.77341	0.29645	0.06247	0.06116	0.02905	0.00449	1.45472	0.07591
1.0807	0.77432	0.2972	0.06272	0.06141	0.0292	0.0045	1.45437	0.07653
1.08089	0.77523	0.29797	0.06298	0.06166	0.02934	0.00452	1.45403	0.07715
1.08108	0.77613	0.29873	0.06325	0.06192	0.02948	0.00453	1.45369	0.07777
1.08127	0.77703	0.29942	0.06351	0.06217	0.02963	0.00455	1.45335	0.0784
1.08146	0.77792	0.30005	0.06378	0.06243	0.02977	0.00456	1.45301	0.07903
1.08165	0.77881	0.30063	0.06404	0.06268	0.02992	0.00458	1.45267	0.07967
1.08184	0.7797	0.30118	0.06431	0.06294	0.03007	0.0046	1.45233	0.08031
1.08202	0.78058	0.30169	0.06458	0.06321	0.03021	0.00461	1.45199	0.08095
1.08221	0.78146	0.30224	0.06485	0.06347	0.03036	0.00463	1.45165	0.08159
1.0824	0.78233	0.30284	0.06511	0.06373	0.03051	0.00464	1.45131	0.08224
1.08259	0.7832	0.30351	0.06537	0.06399	0.03066	0.00466	1.45097	0.08289
1.08278	0.78406	0.30415	0.06564	0.06425	0.03081	0.00467	1.45063	0.08354
1.08297	0.78492	0.30474	0.06591	0.06451	0.03096	0.00469	1.45029	0.0842
1.08316	0.78577	0.30531	0.06619	0.06478	0.03112	0.0047	1.44995	0.08486
1.08335	0.78662	0.30589	0.06646	0.06505	0.03127	0.00472	1.44961	0.08552
1.08354	0.78747	0.30648	0.06673	0.06531	0.03142	0.00473	1.44928	0.08618
1.08373	0.78832	0.30705	0.06701	0.06558	0.03158	0.00475	1.44894	0.08684
1.08392	0.78917	0.30759	0.0673	0.06586	0.03174	0.00476	1.4486	0.08751
1.08411	0.79001	0.30821	0.06758	0.06614	0.03189	0.00478	1.44826	0.08818
1.0843	0.79085	0.30894	0.06787	0.06641	0.03205	0.00479	1.44792	0.08885
1.08448	0.79169	0.30967	0.06815	0.06668	0.03221	0.00481	1.44758	0.08952
1.08467	0.79252	0.31039	0.06844	0.06696	0.03237	0.00482	1.44725	0.0902
1.08486	0.79336	0.31112	0.06871	0.06724	0.03253	0.00484	1.44691	0.09088
1.08505	0.79419	0.31185	0.06899	0.06752	0.03269	0.00485	1.44657	0.09156
1.08524	0.79502	0.3126	0.06926	0.0678	0.03285	0.00487	1.44623	0.09225
1.08543	0.79584	0.31329	0.06954	0.06808	0.03301	0.00488	1.4459	0.09293
1.08562	0.79666	0.31386	0.06983	0.06837	0.03318	0.0049	1.44556	0.09363
1.08581	0.79747	0.3144	0.07012	0.06867	0.03334	0.00492	1.44522	0.09432
1.086	0.79829	0.31503	0.07042	0.06896	0.03351	0.00493	1.44488	0.09502
1.08619	0.79909	0.31573	0.07072	0.06925	0.03367	0.00495	1.44455	0.09572
1.08639	0.7999	0.31644	0.07101	0.06953	0.03384	0.00496	1.44421	0.09642
1.08658	0.8007	0.31716	0.07132	0.06983	0.03401	0.00498	1.44388	0.09713
1.08677	0.80149	0.31785	0.07162	0.07012	0.03418	0.00499	1.44354	0.09784
1.08696	0.80228	0.31844	0.07192	0.07041	0.03435	0.00501	1.4432	0.09856
1.08715	0.80307	0.31896	0.07222	0.07069	0.03452	0.00502	1.44287	0.09927
1.08734	0.80385	0.3195	0.07252	0.07098	0.03469	0.00504	1.44253	0.1
1.08753	0.80463	0.3201	0.07283	0.07128	0.03486	0.00506	1.4422	0.10072
1.08772	0.80541	0.32074	0.07313	0.07158	0.03504	0.00507	1.44186	0.10146
1.08791	0.80619	0.32135	0.07343	0.07187	0.03521	0.00509	1.44153	0.10219
1.0881	0.80696	0.32191	0.07374	0.07217	0.03539	0.0051	1.44119	0.10293
1.08829	0.80773	0.32247	0.07405	0.07246	0.03556	0.00512	1.44086	0.10367
1.08848	0.80849	0.32301	0.07436	0.07276	0.03574	0.00513	1.44052	0.10442
1.08867	0.80925	0.32361	0.07467	0.07306	0.03592	0.00515	1.44019	0.10517
1.08887	0.81001	0.32422	0.07497	0.07336	0.0361	0.00517	1.43985	0.10593
1.08906	0.81076	0.32479	0.07528	0.07366	0.03628	0.00518	1.43952	0.10669
1.08925	0.81152	0.32542	0.07559	0.07397	0.03646	0.0052	1.43918	0.10746
1.08944	0.81227	0.32611	0.0759	0.07428	0.03664	0.00522	1.43885	0.10823
1.08963	0.81302	0.32682	0.07622	0.07459	0.03683	0.00523	1.43852	0.109
1.08982	0.81376	0.32751	0.07654	0.0749	0.03701	0.00525	1.43818	0.10978
1.09001	0.8145	0.32818	0.07686	0.07521	0.0372	0.00526	1.43785	0.11056
1.09021	0.81524	0.32888	0.07718	0.07552	0.03739	0.00528	1.43751	0.11135
1.0904	0.81597	0.3296	0.07751	0.07584	0.03757	0.0053	1.43718	0.11214
1.09059	0.8167	0.33035	0.07784	0.07616	0.03776	0.00531	1.43685	0.11293
1.09078	0.81743	0.33115	0.07817	0.07648	0.03795	0.00533	1.43652	0.11373
1.09097	0.81815	0.33194	0.0785	0.07679	0.03814	0.00535	1.43618	0.11453
1.09117	0.81887	0.33268	0.07883	0.07711	0.03833	0.00537	1.43585	0.11533
1.09136	0.81959	0.33339	0.07915	0.07743	0.03853	0.00538	1.43552	0.11614
1.09155	0.8203	0.3341	0.07948	0.07776	0.03872	0.0054	1.43519	0.11695
1.09174	0.821	0.3348	0.07981	0.07808	0.03892	0.00542	1.43485	0.11776
1.09193	0.82171	0.33546	0.08014	0.0784	0.03911	0.00543	1.43452	0.11857
1.09213	0.82241	0.33614	0.08048	0.07873	0.03931	0.00545	1.43419	0.11939
1.09232	0.82311	0.33687	0.08082	0.07906	0.03951	0.00547	1.43386	0.1202
1.09251	0.8238	0.33764	0.08116	0.07939	0.0397	0.00549	1.43353	0.12102
1.0927	0.82449	0.33843	0.0815	0.07971	0.0399	0.0055	1.43319	0.12185
1.0929	0.82518	0.33917	0.08185	0.08004	0.04011	0.00552	1.43286	0.12267
1.09309	0.82587	0.33984	0.08219	0.08036	0.04031	0.00554	1.43253	0.1235
1.09328	0.82655	0.34046	0.08254	0.0807	0.04051	0.00556	1.4322	0.12432
1.09347	0.82723	0.34099	0.08289	0.08103	0.04071	0.00558	1.43187	0.12515
1.09367	0.82791	0.34147	0.08324	0.08136	0.04092	0.00559	1.43154	0.12598
1.09386	0.82858	0.34201	0.08359	0.08169	0.04113	0.00561	1.43121	0.12682
1.09405	0.82925	0.34264	0.08394	0.08203	0.04133	0.00563	1.43088	0.12765
1.09425	0.82991	0.3433	0.0843	0.08238	0.04154	0.00565	1.43055	0.12848
1.09444	0.83057	0.34385	0.08466	0.08272	0.04175	0.00567	1.43022	0.12932
1.09463	0.83123	0.34431	0.08502	0.08306	0.04196	0.00569	1.42989	0.13016
1.09483	0.83189	0.34478	0.08538	0.0834	0.04217	0.0057	1.42956	0.131
1.09502	0.83255	0.3453	0.08575	0.08374	0.04239	0.00572	1.42923	0.13184
1.09521	0.8332	0.34585	0.08611	0.0841	0.0426	0.00574	1.4289	0.13269
1.09541	0.83386	0.3464	0.08648	0.08445	0.04281	0.00576	1.42857	0.13353
1.0956	0.8345	0.34694	0.08685	0.0848	0.04303	0.00578	1.42824	0.13438
1.09579	0.83515	0.34741	0.08723	0.08516	0.04325	0.0058	1.42791	0.13524
1.09599	0.83579	0.34782	0.0876	0.08552	0.04347	0.00582	1.42758	0.13609
1.09618	0.83643	0.34824	0.08798	0.08588	0.04369	0.00584	1.42726	0.13695
1.09637	0.83706	0.34875	0.08835	0.08623	0.04391	0.00586	1.42693	0.13781
1.09657	0.8377	0.34935	0.08872	0.08658	0.04413	0.00588	1.4266	0.13867
1.09676	0.83833	0.34997	0.0891	0.08694	0.04435	0.0059	1.42627	0.13954
1.09696	0.83896	0.35057	0.08948	0.0873	0.04457	0.00592	1.42594	0.1404
1.09715	0.83959	0.35112	0.08985	0.08765	0.0448	0.00594	1.42562	0.14128
1.09735	0.84021	0.35163	0.09022	0.08801	0.04502	0.00596	1.42529	0.14215
1.09754	0.84083	0.35216	0.09059	0.08836	0.04525	0.00598	1.42496	0.14303
1.09773	0.84145	0.35272	0.09097	0.08872	0.04548	0.006	1.42463	0.14391
1.09793	0.84207	0.35328	0.09133	0.08909	0.04571	0.00602	1.42431	0.14479
1.09812	0.84269	0.35381	0.0917	0.08945	0.04594	0.00604	1.42398	0.14568
1.09832	0.84331	0.35436	0.09207	0.08982	0.04617	0.00606	1.42365	0.14657
1.09851	0.84392	0.35496	0.09245	0.09018	0.04641	0.00608	1.42332	0.14747
1.09871	0.84454	0.35555	0.09284	0.09055	0.04664	0.0061	1.423	0.14837
1.0989	0.84516	0.35615	0.09323	0.09093	0.04688	0.00612	1.42267	0.14927
1.0991	0.84578	0.35673	0.09362	0.0913	0.04711	0.00614	1.42234	0.15017
1.09929	0.8464	0.35727	0.09402	0.09166	0.04735	0.00616	1.42202	0.15108
1.09949	0.84702	0.35779	0.09441	0.09203	0.04759	0.00619	1.42169	0.15199
1.09968	0.84764	0.35841	0.09481	0.09241	0.04783	0.00621	1.42137	0.1529
1.09988	0.84826	0.35915	0.09521	0.09279	0.04807	0.00623	1.42104	0.15382
1.10007	0.84888	0.35991	0.09561	0.09318	0.04832	0.00625	1.42071	0.15474
1.10027	0.8495	0.36068	0.09602	0.09356	0.04856	0.00627	1.42039	0.15566
1.10046	0.85012	0.3614	0.09642	0.09394	0.04881	0.00629	1.42006	0.15658
1.10066	0.85074	0.36205	0.09683	0.09433	0.04906	0.00631	1.41974	0.15751
1.10085	0.85136	0.36265	0.09723	0.09473	0.0493	0.00634	1.41941	0.15843
1.10105	0.85198	0.36324	0.09764	0.09512	0.04955	0.00636	1.41909	0.15936
1.10124	0.8526	0.36384	0.09805	0.0955	0.04981	0.00638	1.41876	0.1603
1.10144	0.85321	0.36443	0.09846	0.09589	0.05006	0.0064	1.41844	0.16123
1.10163	0.85383	0.36501	0.09887	0.09628	0.05031	0.00642	1.41812	0.16217
1.10183	0.85444	0.36559	0.09928	0.09668	0.05057	0.00644	1.41779	0.1631
1.10203	0.85505	0.3661	0.09969	0.09708	0.05082	0.00647	1.41747	0.16404
1.10222	0.85566	0.36656	0.10011	0.09747	0.05108	0.00649	1.41714	0.16498
1.10242	0.85628	0.36706	0.10053	0.09787	0.05134	0.00651	1.41682	0.16592
1.10261	0.85689	0.36759	0.10094	0.09826	0.0516	0.00653	1.4165	0.16687
1.10281	0.8575	0.36817	0.10136	0.09867	0.05186	0.00656	1.41617	0.16781
1.10301	0.85811	0.36878	0.10177	0.09907	0.05213	0.00658	1.41585	0.16875
1.1032	0.85872	0.3694	0.1022	0.09947	0.05239	0.0066	1.41553	0.1697
1.1034	0.85933	0.37002	0.10262	0.09987	0.05266	0.00662	1.4152	0.17065
1.1036	0.85994	0.37064	0.10306	0.10029	0.05293	0.00665	1.41488	0.17159
1.10379	0.86056	0.37125	0.10349	0.10071	0.05319	0.00667	1.41456	0.17254
1.10399	0.86117	0.37188	0.10393	0.10112	0.05347	0.00669	1.41423	0.17349
1.10419	0.86178	0.37258	0.10437	0.10153	0.05374	0.00671	1.41391	0.17444
1.10438	0.86239	0.37332	0.10481	0.10194	0.05401	0.00674	1.41359	0.17539
1.10458	0.863	0.3741	0.10525	0.10237	0.05429	0.00676	1.41327	0.17634
1.10478	0.86361	0.37481	0.10569	0.10279	0.05456	0.00678	1.41294	0.17729
1.10497	0.86423	0.37544	0.10613	0.10322	0.05484	0.0068	1.41262	0.17824
1.10517	0.86484	0.37602	0.10658	0.10364	0.05512	0.00683	1.4123	0.17919
1.10537	0.86545	0.37656	0.10703	0.10406	0.0554	0.00685	1.41198	0.18014
1.10556	0.86607	0.37706	0.10748	0.10449	0.05568	0.00687	1.41166	0.18109
1.10576	0.86668	0.37758	0.10793	0.10492	0.05597	0.0069	1.41134	0.18204
1.10596	0.86729	0.37818	0.10838	0.10535	0.05625	0.00692	1.41102	0.18299
1.10616	0.86791	0.37881	0.10884	0.10578	0.05654	0.00694	1.41069	0.18394
1.10635	0.86851	0.37942	0.1093	0.1062	0.05683	0.00697	1.41037	0.18489
1.10655	0.86912	0.38001	0.10975	0.10664	0.05712	0.00699	1.41005	0.18584
1.10675	0.86973	0.3806	0.11021	0.10707	0.05741	0.00701	1.40973	0.18679
1.10695	0.87033	0.3812	0.11066	0.1075	0.0577	0.00704	1.40941	0.18774
1.10714	0.87094	0.3818	0.11112	0.10793	0.05799	0.00706	1.40909	0.18868
1.10734	0.87155	0.38239	0.11159	0.10837	0.05829	0.00708	1.40877	0.18963
1.10754	0.87215	0.38302	0.11205	0.10882	0.05859	0.00711	1.40845	0.19058
1.10774	0.87276	0.38366	0.11252	0.10926	0.05889	0.00713	1.40813	0.19152
1.10793	0.87337	0.38429	0.11299	0.1097	0.05919	0.00715	1.40781	0.19247
1.10813	0.87398	0.38485	0.11345	0.11014	0.05949	0.00718	1.40749	0.19341
1.10833	0.87459	0.38533	0.11391	0.11058	0.05979	0.0072	1.40717	0.19435
1.10853	0.8752	0.38578	0.11436	0.11103	0.0601	0.00723	1.40685	0.1953
1.10873	0.87581	0.38623	0.11483	0.11148	0.0604	0.00725	1.40653	0.19624
1.10893	0.87642	0.38668	0.11532	0.11193	0.06071	0.00727	1.40621	0.19718
1.10912	0.87703	0.38729	0.11581	0.11238	0.06102	0.0073	1.4059	0.19812
1.10932	0.87764	0.38816	0.1163	0.11284	0.06133	0.00732	1.40558	0.19906
1.10952	0.87825	0.38913	0.11679	0.11331	0.06165	0.00734	1.40526	0.19999
1.10972	0.87886	0.38997	0.11727	0.11378	0.06196	0.00737	1.40494	0.20093
1.10992	0.87947	0.39071	0.11775	0.11424	0.06228	0.00739	1.40462	0.20187
1.11012	0.88009	0.39151	0.11824	0.11471	0.0626	0.00742	1.4043	0.2028
1.11032	0.8807	0.39236	0.11874	0.11519	0.06292	0.00744	1.40399	0.20374
1.11051	0.88131	0.39321	0.11924	0.11567	0.06324	0.00746	1.40367	0.20467
1.11071	0.88192	0.39398	0.11974	0.11614	0.06356	0.00749	1.40335	0.2056
1.11091	0.88253	0.3947	0.12026	0.11661	0.06389	0.00751	1.40303	0.20653
1.11111	0.88314	0.39538	0.12078	0.11709	0.06421	0.00754	1.40271	0.20747
1.11131	0.88375	0.396	0.1213	0.11758	0.06454	0.00756	1.4024	0.2084
1.11151	0.88436	0.39659	0.12181	0.11806	0.06487	0.00758	1.40208	0.20933
1.11171	0.88497	0.39718	0.12232	0.11854	0.0652	0.00761	1.40176	0.21026
1.11191	0.88557	0.39775	0.12283	0.11901	0.06554	0.00763	1.40145	0.21118
1.11211	0.88617	0.39838	0.12334	0.11948	0.06587	0.00766	1.40113	0.21211
1.11231	0.88677	0.39907	0.12385	0.11997	0.06621	0.00768	1.40081	0.21304
1.11251	0.88737	0.39974	0.12435	0.12046	0.06655	0.0077	1.4005	0.21397
1.11271	0.88797	0.40036	0.12487	0.12095	0.06689	0.00773	1.40018	0.2149
1.11291	0.88856	0.40093	0.12539	0.12143	0.06723	0.00775	1.39986	0.21583
1.11311	0.88916	0.4015	0.12591	0.12192	0.06757	0.00778	1.39955	0.21676
1.11331	0.88975	0.40214	0.12642	0.12241	0.06792	0.0078	1.39923	0.21769
1.11351	0.89034	0.4029	0.12694	0.1229	0.06827	0.00782	1.39892	0.21862
1.11371	0.89093	0.40374	0.12745	0.12338	0.06862	0.00785	1.3986	0.21955
1.11391	0.89152	0.40454	0.12796	0.12386	0.06897	0.00787	1.39829	0.22048
1.11411	0.89211	0.40527	0.12849	0.12436	0.06932	0.0079	1.39797	0.22142
1.11431	0.8927	0.40598	0.12901	0.12486	0.06967	0.00792	1.39766	0.22235
1.11451	0.89329	0.40673	0.12955	0.12536	0.07003	0.00795	1.39734	0.22329
1.11471	0.89388	0.40751	0.13009	0.12587	0.07039	0.00797	1.39703	0.22422
1.11491	0.89446	0.40829	0.13065	0.12637	0.07075	0.00799	1.39671	0.22516
1.11511	0.89504	0.40906	0.1312	0.12688	0.07111	0.00802	1.3964	0.22609
1.11531	0.89563	0.40982	0.13176	0.12741	0.07148	0.00804	1.39608	0.22702
1.11551	0.89621	0.41057	0.1323	0.12793	0.07184	0.00807	1.39577	0.22796
1.11571	0.89679	0.41131	0.13285	0.12844	0.07221	0.00809	1.39545	0.22889
1.11591	0.89737	0.41203	0.1334	0.12895	0.07258	0.00811	1.39514	0.22982
1.11611	0.89796	0.41271	0.13395	0.12948	0.07295	0.00814	1.39483	0.23075
1.11631	0.89854	0.41339	0.1345	0.13001	0.07332	0.00816	1.39451	0.23167
1.11651	0.89912	0.41405	0.13506	0.13054	0.0737	0.00819	1.3942	0.2326
1.11671	0.8997	0.41469	0.13563	0.13107	0.07408	0.00821	1.39388	0.23352
1.11692	0.90027	0.41533	0.1362	0.13159	0.07445	0.00823	1.39357	0.23443
1.11712	0.90085	0.41598	0.13677	0.13212	0.07484	0.00826	1.39326	0.23535
1.11732	0.90142	0.41669	0.13733	0.13266	0.07522	0.00828	1.39295	0.23625
1.11752	0.902	0.41746	0.1379	0.13319	0.0756	0.00831	1.39263	0.23716
1.11772	0.90257	0.41825	0.13846	0.13372	0.07599	0.00833	1.39232	0.23806
1.11792	0.90314	0.41903	0.13902	0.13425	0.07638	0.00835	1.39201	0.23895
1.11812	0.90371	0.4198	0.13958	0.13479	0.07677	0.00838	1.39169	0.23984
1.11833	0.90428	0.42054	0.14014	0.13533	0.07716	0.0084	1.39138	0.24072
1.11853	0.90484	0.42126	0.14071	0.13586	0.07755	0.00843	1.39107	0.24159
1.11873	0.90541	0.42197	0.14128	0.13637	0.07795	0.00845	1.39076	0.24246
1.11893	0.90597	0.42273	0.14185	0.1369	0.07835	0.00847	1.39045	0.24332
1.11913	0.90652	0.42354	0.14243	0.13744	0.07875	0.0085	1.39013	0.24418
1.11934	0.90708	0.42434	0.14301	0.13799	0.07915	0.00852	1.38982	0.24503
1.11954	0.90764	0.42507	0.14359	0.13853	0.07955	0.00855	1.38951	0.24587
1.11974	0.90819	0.42571	0.14418	0.13906	0.07996	0.00857	1.3892	0.2467
1.11994	0.90875	0.42644	0.14477	0.1396	0.08037	0.00859	1.38889	0.24753
1.12014	0.9093	0.42721	0.14538	0.14016	0.08078	0.00862	1.38858	0.24835
1.12035	0.90985	0.42799	0.14598	0.14071	0.08119	0.00864	1.38827	0.24916
1.12055	0.91039	0.42876	0.14659	0.14127	0.0816	0.00867	1.38796	0.24997
1.12075	0.91094	0.42947	0.14719	0.14182	0.08202	0.00869	1.38765	0.25077
1.12095	0.91149	0.43016	0.14779	0.14238	0.08244	0.00871	1.38733	0.25157
1.12116	0.91203	0.43095	0.14839	0.14295	0.08285	0.00874	1.38702	0.25235
1.12136	0.91258	0.43187	0.14899	0.14352	0.08328	0.00876	1.38671	0.25314
1.12156	0.91312	0.43291	0.1496	0.14408	0.0837	0.00879	1.3864	0.25392
1.12177	0.91367	0.43395	0.15022	0.14464	0.08413	0.00881	1.38609	0.25469
1.12197	0.91421	0.43487	0.15084	0.14521	0.08455	0.00884	1.38578	0.25546
1.12217	0.91475	0.43564	0.15147	0.14578	0.08498	0.00886	1.38547	0.25623
1.12238	0.91529	0.43635	0.15209	0.14636	0.08541	0.00888	1.38517	0.25699
1.12258	0.91583	0.43702	0.15271	0.14692	0.08585	0.00891	1.38486	0.25775
1.12278	0.91637	0.43769	0.15333	0.14749	0.08628	0.00893	1.38455	0.25851
1.12298	0.91691	0.43836	0.15394	0.14807	0.08672	0.00896	1.38424	0.25926
1.12319	0.91745	0.43905	0.15455	0.14866	0.08716	0.00898	1.38393	0.26002
1.12339	0.91798	0.43977	0.15517	0.14925	0.0876	0.00901	1.38362	0.26077
1.1236	0.91852	0.44054	0.15579	0.14982	0.08805	0.00903	1.38331	0.26152
1.1238	0.91905	0.44138	0.15641	0.15039	0.08849	0.00906	1.383	0.26227
1.124	0.91958	0.44226	0.15703	0.15096	0.08894	0.00908	1.38269	0.26302
1.12421	0.92012	0.44308	0.15765	0.15155	0.08939	0.0091	1.38239	0.26377
1.12441	0.92064	0.44374	0.15827	0.15213	0.08985	0.00913	1.38208	0.26452
1.12461	0.92117	0.4443	0.1589	0.15271	0.0903	0.00915	1.38177	0.26526
1.12482	0.9217	0.44489	0.15954	0.1533	0.09076	0.00918	1.38146	0.26601
1.12502	0.92222	0.44555	0.16019	0.15391	0.09122	0.0092	1.38115	0.26675
1.12523	0.92275	0.44637	0.16084	0.15452	0.09168	0.00923	1.38085	0.2675
1.12543	0.92327	0.44731	0.1615	0.15512	0.09214	0.00925	1.38054	0.26824
1.12564	0.92379	0.44825	0.16215	0.1557	0.09261	0.00928	1.38023	0.26898
1.12584	0.92432	0.44911	0.16281	0.1563	0.09307	0.0093	1.37992	0.26972
1.12604	0.92484	0.4499	0.16347	0.15691	0.09354	0.00933	1.37962	0.27045
1.12625	0.92536	0.45069	0.16412	0.15752	0.09402	0.00935	1.37931	0.27119
1.12645	0.92588	0.45151	0.16478	0.15813	0.09449	0.00938	1.379	0.27192
1.12666	0.9264	0.45226	0.16545	0.15873	0.09497	0.0094	1.3787	0.27265
1.12686	0.92692	0.45293	0.16613	0.15934	0.09545	0.00943	1.37839	0.27338
1.12707	0.92744	0.45361	0.1668	0.15997	0.09593	0.00945	1.37808	0.2741
1.12727	0.92795	0.45432	0.16748	0.1606	0.09641	0.00948	1.37778	0.27482
1.12748	0.92846	0.45506	0.16815	0.16121	0.09689	0.0095	1.37747	0.27554
1.12768	0.92896	0.45575	0.16882	0.16182	0.09738	0.00953	1.37717	0.27625
1.12789	0.92947	0.45646	0.16949	0.16244	0.09787	0.00955	1.37686	0.27695
1.12809	0.92997	0.45721	0.17017	0.16306	0.09836	0.00958	1.37655	0.27765
1.1283	0.93047	0.45799	0.17085	0.16369	0.09885	0.00961	1.37625	0.27835
1.1285	0.93097	0.45878	0.17154	0.16432	0.09935	0.00963	1.37594	0.27904
1.12871	0.93147	0.45956	0.17222	0.16493	0.09984	0.00966	1.37564	0.27972
1.12891	0.93196	0.46037	0.1729	0.16556	0.10034	0.00968	1.37533	0.28039
1.12912	0.93245	0.46117	0.17358	0.1662	0.10084	0.00971	1.37503	0.28106
1.12933	0.93294	0.46192	0.17425	0.16683	0.10135	0.00973	1.37472	0.28171
1.12953	0.93342	0.46265	0.17493	0.16744	0.10185	0.00976	1.37442	0.28236
1.12974	0.9339	0.46338	0.17561	0.16805	0.10236	0.00979	1.37411	0.28301
1.12994	0.93438	0.46414	0.17629	0.16867	0.10287	0.00981	1.37381	0.28364
1.13015	0.93486	0.46494	0.17697	0.16931	0.10338	0.00984	1.3735	0.28426
1.13036	0.93534	0.46572	0.17766	0.16995	0.1039	0.00987	1.3732	0.28487
1.13056	0.93581	0.46648	0.17835	0.17058	0.10442	0.00989	1.3729	0.28547
1.13077	0.93629	0.46728	0.17906	0.17122	0.10493	0.00992	1.37259	0.28607
1.13097	0.93676	0.46812	0.17976	0.17187	0.10546	0.00994	1.37229	0.28665
1.13118	0.93723	0.46898	0.18046	0.17252	0.10598	0.00997	1.37198	0.28723
1.13139	0.9377	0.46981	0.18116	0.17318	0.10651	0.01	1.37168	0.28779
1.13159	0.93817	0.47052	0.18187	0.17382	0.10703	0.01003	1.37138	0.28835
1.1318	0.93864	0.47122	0.18258	0.17447	0.10756	0.01005	1.37107	0.28889
1.13201	0.9391	0.47197	0.18331	0.17513	0.1081	0.01008	1.37077	0.28943
1.13221	0.93957	0.47287	0.18403	0.17579	0.10863	0.01011	1.37047	0.28996
1.13242	0.94003	0.4738	0.18475	0.17645	0.10917	0.01013	1.37017	0.29049
1.13263	0.94049	0.47472	0.18548	0.17711	0.10971	0.01016	1.36986	0.291
1.13283	0.94095	0.47559	0.18622	0.17777	0.11025	0.01019	1.36956	0.29151
1.13304	0.94141	0.4764	0.18696	0.17844	0.11079	0.01022	1.36926	0.29201
1.13325	0.94186	0.47723	0.1877	0.17911	0.11134	0.01024	1.36896	0.29251
1.13346	0.94232	0.47808	0.18842	0.17977	0.11189	0.01027	1.36865	0.293
1.13366	0.94277	0.47897	0.18915	0.18043	0.11244	0.0103	1.36835	0.29349
1.13387	0.94321	0.47983	0.18989	0.18109	0.11299	0.01033	1.36805	0.29397
1.13408	0.94366	0.48065	0.19062	0.18176	0.11354	0.01036	1.36775	0.29445
1.13428	0.94411	0.4815	0.19135	0.18244	0.1141	0.01039	1.36745	0.29493
1.13449	0.94455	0.48243	0.19208	0.18311	0.11466	0.01041	1.36714	0.2954
1.1347	0.94499	0.48341	0.19281	0.18377	0.11522	0.01044	1.36684	0.29587
1.13491	0.94543	0.48433	0.19355	0.18444	0.11578	0.01047	1.36654	0.29634
1.13512	0.94586	0.48516	0.19429	0.18512	0.11634	0.0105	1.36624	0.29681
1.13532	0.9463	0.48595	0.19503	0.1858	0.11691	0.01053	1.36594	0.29727
1.13553	0.94674	0.48676	0.19579	0.18648	0.11748	0.01056	1.36564	0.29773
1.13574	0.94717	0.48765	0.19656	0.18716	0.11805	0.01059	1.36534	0.2982
1.13595	0.94761	0.48857	0.19732	0.18784	0.11862	0.01062	1.36504	0.29866
1.13616	0.94804	0.48953	0.19809	0.18854	0.1192	0.01065	1.36474	0.29912
1.13636	0.94848	0.49048	0.19886	0.18924	0.11978	0.01068	1.36444	0.29958
1.13657	0.94891	0.4914	0.19964	0.18993	0.12036	0.01071	1.36414	0.30004
1.13678	0.94934	0.49232	0.20043	0.19063	0.12094	0.01073	1.36384	0.30049
1.13699	0.94978	0.49324	0.20121	0.19133	0.12153	0.01076	1.36354	0.30095
1.1372	0.95021	0.49408	0.20199	0.19203	0.12211	0.01079	1.36324	0.30141
1.13741	0.95064	0.49495	0.20278	0.19273	0.1227	0.01082	1.36294	0.30186
1.13761	0.95107	0.49589	0.20356	0.19342	0.12329	0.01085	1.36264	0.30231
1.13782	0.95149	0.49693	0.20434	0.19412	0.12389	0.01088	1.36234	0.30276
1.13803	0.95192	0.49802	0.20512	0.19482	0.12448	0.01092	1.36204	0.30321
1.13824	0.95235	0.49902	0.20591	0.19554	0.12508	0.01095	1.36174	0.30366
1.13845	0.95277	0.49994	0.2067	0.19625	0.12568	0.01098	1.36144	0.30411
1.13866	0.95319	0.50084	0.20749	0.19695	0.12628	0.01101	1.36114	0.30455
1.13887	0.9536	0.50169	0.20828	0.19765	0.12689	0.01104	1.36084	0.30499
1.13908	0.95401	0.50247	0.20906	0.19835	0.12749	0.01107	1.36054	0.30543
1.13929	0.95442	0.5032	0.20985	0.19907	0.1281	0.0111	1.36025	0.30586
1.1395	0.95482	0.504	0.21063	0.19977	0.12871	0.01113	1.35995	0.30629
1.13971	0.95521	0.50488	0.21141	0.20047	0.12932	0.01116	1.35965	0.30671
1.13992	0.95561	0.50585	0.21219	0.20117	0.12994	0.01119	1.35935	0.30713
1.14013	0.956	0.50686	0.21297	0.20187	0.13055	0.01122	1.35905	0.30755
1.14033	0.95638	0.50782	0.21375	0.20257	0.13117	0.01126	1.35876	0.30795
1.14054	0.95676	0.50862	0.21454	0.20327	0.13179	0.01129	1.35846	0.30835
1.14075	0.95714	0.50933	0.21533	0.20396	0.13241	0.01132	1.35816	0.30875
1.14096	0.95752	0.51007	0.21612	0.20466	0.13304	0.01135	1.35786	0.30913
1.14117	0.95789	0.51084	0.21692	0.20537	0.13367	0.01138	1.35757	0.30951
1.14138	0.95826	0.51159	0.21771	0.20608	0.1343	0.01142	1.35727	0.30988
1.14159	0.95863	0.51233	0.21851	0.20679	0.13493	0.01145	1.35697	0.31024
1.1418	0.959	0.51307	0.2193	0.20749	0.13556	0.01148	1.35667	0.31059
1.14202	0.95936	0.51387	0.22009	0.2082	0.1362	0.01151	1.35638	0.31094
1.14223	0.95972	0.51471	0.22088	0.20891	0.13684	0.01155	1.35608	0.31127
1.14244	0.96008	0.51556	0.22168	0.20963	0.13748	0.01158	1.35578	0.31159
1.14265	0.96043	0.5164	0.22248	0.21035	0.13812	0.01161	1.35549	0.3119
1.14286	0.96078	0.51734	0.22329	0.21107	0.13876	0.01165	1.35519	0.3122
1.14307	0.96113	0.51831	0.22411	0.2118	0.13941	0.01168	1.3549	0.31249
1.14328	0.96148	0.51925	0.22493	0.21253	0.14006	0.01171	1.3546	0.31277
1.14349	0.96183	0.52012	0.22575	0.21327	0.14071	0.01175	1.3543	0.31304
1.1437	0.96217	0.52091	0.22657	0.214	0.14136	0.01178	1.35401	0.3133
1.14391	0.96251	0.52172	0.22739	0.21472	0.14201	0.01181	1.35371	0.31355
1.14412	0.96285	0.52262	0.22821	0.21545	0.14267	0.01185	1.35342	0.31379
1.14433	0.96318	0.52356	0.22902	0.21618	0.14332	0.01188	1.35312	0.31402
1.14454	0.96351	0.52448	0.22983	0.21691	0.14398	0.01191	1.35283	0.31424
1.14476	0.96383	0.52536	0.23064	0.21765	0.14464	0.01195	1.35253	0.31445
1.14497	0.96415	0.52624	0.23147	0.21837	0.14531	0.01198	1.35224	0.31466
1.14518	0.96446	0.52714	0.2323	0.2191	0.14597	0.01202	1.35194	0.31485
1.14539	0.96478	0.52805	0.23313	0.21983	0.14664	0.01205	1.35165	0.31504
1.1456	0.96509	0.52887	0.23396	0.22056	0.14731	0.01209	1.35135	0.31522
1.14581	0.96539	0.52962	0.23479	0.22128	0.14798	0.01212	1.35106	0.31539
1.14603	0.96569	0.53037	0.23561	0.222	0.14865	0.01216	1.35076	0.31556
1.14624	0.96599	0.53114	0.23642	0.22271	0.14933	0.01219	1.35047	0.31572
1.14645	0.96629	0.53188	0.23724	0.22343	0.15	0.01223	1.35017	0.31587
1.14666	0.96658	0.5326	0.23806	0.22416	0.15068	0.01226	1.34988	0.31602
1.14687	0.96687	0.53332	0.23888	0.22488	0.15136	0.0123	1.34959	0.31617
1.14709	0.96716	0.53409	0.23972	0.2256	0.15204	0.01233	1.34929	0.31631
1.1473	0.96745	0.53497	0.24056	0.22633	0.15273	0.01237	1.349	0.31645
1.14751	0.96774	0.53597	0.2414	0.22707	0.15342	0.0124	1.34871	0.31659
1.14772	0.96802	0.53694	0.24223	0.22781	0.1541	0.01244	1.34841	0.31672
1.14794	0.96831	0.53781	0.24307	0.22854	0.15479	0.01247	1.34812	0.31685
1.14815	0.96859	0.53865	0.2439	0.22926	0.15549	0.01251	1.34783	0.31698
1.14836	0.96887	0.53952	0.24474	0.22999	0.15618	0.01255	1.34753	0.3171
1.14857	0.96915	0.54044	0.24558	0.23074	0.15688	0.01258	1.34724	0.31723
1.14879	0.96943	0.5413	0.24643	0.23148	0.15758	0.01262	1.34695	0.31735
1.149	0.9697	0.54208	0.24728	0.23222	0.15828	0.01266	1.34666	0.31747
1.14921	0.96997	0.5428	0.24813	0.23297	0.15898	0.01269	1.34636	0.3176
1.14943	0.97023	0.54349	0.24898	0.23372	0.15968	0.01273	1.34607	0.31772
1.14964	0.97049	0.54421	0.24982	0.23447	0.16039	0.01277	1.34578	0.31783
1.14985	0.97075	0.54498	0.25067	0.23521	0.1611	0.0128	1.34549	0.31795
1.15006	0.971	0.5457	0.25152	0.23594	0.1618	0.01284	1.34519	0.31807
1.15028	0.97125	0.54637	0.25237	0.23667	0.16251	0.01288	1.3449	0.31819
1.15049	0.97149	0.54706	0.25322	0.23741	0.16323	0.01291	1.34461	0.3183
1.15071	0.97173	0.54783	0.25406	0.23815	0.16394	0.01295	1.34432	0.31842
1.15092	0.97197	0.54869	0.25491	0.23889	0.16466	0.01299	1.34403	0.31853
1.15113	0.9722	0.54961	0.25576	0.23962	0.16537	0.01303	1.34374	0.31864
1.15135	0.97243	0.55046	0.25661	0.24035	0.16609	0.01307	1.34345	0.31875
1.15156	0.97265	0.5512	0.25746	0.24108	0.16681	0.0131	1.34315	0.31886
1.15177	0.97288	0.55189	0.25831	0.24181	0.16754	0.01314	1.34286	0.31896
1.15199	0.97309	0.55257	0.25917	0.24255	0.16826	0.01318	1.34257	0.31907
1.1522	0.97331	0.55328	0.26004	0.24329	0.16898	0.01322	1.34228	0.31917
1.15242	0.97352	0.5541	0.26091	0.24403	0.16971	0.01326	1.34199	0.31926
1.15263	0.97372	0.55503	0.26178	0.24479	0.17044	0.01329	1.3417	0.31935
1.15284	0.97393	0.55596	0.26265	0.24555	0.17117	0.01333	1.34141	0.31944
1.15306	0.97413	0.55686	0.26353	0.24631	0.1719	0.01337	1.34112	0.31953
1.15327	0.97432	0.55768	0.2644	0.24706	0.17264	0.01341	1.34083	0.31961
1.15349	0.97452	0.55848	0.26528	0.2478	0.17337	0.01345	1.34054	0.31968
1.1537	0.97471	0.5593	0.26615	0.24856	0.17411	0.01349	1.34025	0.31975
1.15392	0.9749	0.56002	0.26702	0.24931	0.17485	0.01353	1.33996	0.31981
1.15413	0.97508	0.56067	0.26788	0.25006	0.17559	0.01357	1.33967	0.31986
1.15435	0.97526	0.56133	0.26875	0.25081	0.17633	0.01361	1.33938	0.31991
1.15456	0.97544	0.56207	0.26963	0.25155	0.17708	0.01364	1.33909	0.31994
1.15478	0.97562	0.5629	0.2705	0.25231	0.17782	0.01368	1.3388	0.31997
1.15499	0.97579	0.56375	0.27137	0.25306	0.17857	0.01372	1.33851	0.31999
1.15521	0.97596	0.56457	0.27223	0.2538	0.17931	0.01376	1.33823	0.32
1.15542	0.97613	0.56534	0.2731	0.25454	0.18006	0.0138	1.33794	0.32
1.15564	0.97629	0.56611	0.27397	0.25528	0.18081	0.01384	1.33765	0.31999
1.15585	0.97645	0.56696	0.27485	0.25603	0.18156	0.01388	1.33736	0.31996
1.15607	0.9766	0.56781	0.27572	0.25679	0.18231	0.01392	1.33707	0.31993
1.15628	0.97675	0.56857	0.27658	0.25753	0.18307	0.01396	1.33678	0.31988
1.1565	0.97691	0.56934	0.27745	0.25827	0.18382	0.014	1.33649	0.31982
1.15672	0.97706	0.57016	0.27832	0.25901	0.18458	0.01404	1.33621	0.31975
1.15693	0.97721	0.57101	0.27919	0.25975	0.18534	0.01408	1.33592	0.31967
1.15715	0.97736	0.57175	0.28005	0.26049	0.18609	0.01412	1.33563	0.31958
1.15736	0.9775	0.57245	0.28091	0.26122	0.18685	0.01416	1.33534	0.31948
1.15758	0.97765	0.57326	0.28176	0.26195	0.18762	0.0142	1.33506	0.31936
1.1578	0.97779	0.57417	0.28261	0.26268	0.18838	0.01424	1.33477	0.31924
1.15801	0.97792	0.57506	0.28347	0.26342	0.18914	0.01428	1.33448	0.3191
1.15823	0.97806	0.57584	0.28433	0.26416	0.18991	0.01432	1.33419	0.31896
1.15845	0.97819	0.5766	0.28519	0.2649	0.19067	0.01436	1.33391	0.3188
1.15866	0.97831	0.57739	0.28606	0.26565	0.19144	0.0144	1.33362	0.31864
1.15888	0.97844	0.57819	0.28694	0.26641	0.19221	0.01444	1.33333	0.31847
1.1591	0.97856	0.579	0.28781	0.26717	0.19298	0.01448	1.33305	0.31829
1.15931	0.97868	0.57985	0.28869	0.26793	0.19375	0.01452	1.33276	0.3181
1.15953	0.9788	0.58075	0.28956	0.26868	0.19452	0.01456	1.33247	0.31791
1.15975	0.97891	0.58165	0.29045	0.26943	0.1953	0.0146	1.33219	0.31771
1.15996	0.97903	0.58251	0.29135	0.27018	0.19607	0.01464	1.3319	0.3175
1.16018	0.97913	0.58328	0.29223	0.27093	0.19684	0.01468	1.33162	0.31729
1.1604	0.97924	0.58402	0.29311	0.27168	0.19762	0.01472	1.33133	0.31707
1.16061	0.97934	0.58478	0.294	0.27243	0.1984	0.01476	1.33104	0.31685
1.16083	0.97945	0.58561	0.29488	0.27316	0.19918	0.0148	1.33076	0.31663
1.16105	0.97955	0.58654	0.29576	0.27391	0.19996	0.01484	1.33047	0.3164
1.16127	0.97965	0.58758	0.29664	0.27465	0.20074	0.01488	1.33019	0.31617
1.16148	0.97975	0.58863	0.2975	0.27539	0.20152	0.01492	1.3299	0.31593
1.1617	0.97984	0.58955	0.29836	0.27612	0.2023	0.01496	1.32962	0.31569
1.16192	0.97994	0.59027	0.29923	0.27685	0.20309	0.015	1.32933	0.31546
1.16214	0.98003	0.59091	0.30011	0.27758	0.20387	0.01504	1.32905	0.31522
1.16235	0.98012	0.59157	0.30097	0.27831	0.20465	0.01507	1.32876	0.31498
1.16257	0.98021	0.59229	0.30183	0.27904	0.20544	0.01511	1.32848	0.31473
1.16279	0.9803	0.59309	0.30268	0.27975	0.20623	0.01515	1.32819	0.31449
1.16301	0.98039	0.59396	0.30353	0.28047	0.20702	0.01519	1.32791	0.31425
1.16323	0.98047	0.59485	0.30438	0.28119	0.2078	0.01523	1.32762	0.31401
1.16345	0.98055	0.59573	0.30523	0.28192	0.20859	0.01527	1.32734	0.31376
1.16366	0.98063	0.59659	0.30609	0.28265	0.20938	0.01531	1.32705	0.31352
1.16388	0.9807	0.59745	0.30696	0.28337	0.21018	0.01535	1.32677	0.31328
1.1641	0.98078	0.59831	0.30783	0.28409	0.21097	0.01539	1.32649	0.31303
1.16432	0.98085	0.59923	0.30869	0.28482	0.21176	0.01542	1.3262	0.31279
1.16454	0.98092	0.60018	0.30956	0.28555	0.21256	0.01546	1.32592	0.31254
1.16476	0.98099	0.6011	0.31042	0.28627	0.21335	0.0155	1.32564	0.3123
1.16498	0.98106	0.60207	0.3113	0.28699	0.21415	0.01554	1.32535	0.31205
1.16519	0.98112	0.6031	0.31218	0.28772	0.21494	0.01558	1.32507	0.3118
1.16541	0.98119	0.60415	0.31305	0.28845	0.21574	0.01562	1.32479	0.31155
1.16563	0.98125	0.60514	0.31393	0.28919	0.21654	0.01565	1.3245	0.31129
1.16585	0.9813	0.60607	0.3148	0.28992	0.21734	0.01569	1.32422	0.31103
1.16607	0.98136	0.60698	0.31568	0.29065	0.21813	0.01573	1.32394	0.31077
1.16629	0.98141	0.60785	0.31657	0.29139	0.21893	0.01577	1.32365	0.3105
1.16651	0.98145	0.60864	0.31746	0.29213	0.21973	0.0158	1.32337	0.31023
1.16673	0.98149	0.60935	0.31833	0.29287	0.22053	0.01584	1.32309	0.30996
1.16695	0.98153	0.60999	0.3192	0.29358	0.22133	0.01588	1.32281	0.30968
1.16717	0.98157	0.61064	0.32006	0.29429	0.22213	0.01591	1.32253	0.3094
1.16739	0.98161	0.61132	0.32092	0.295	0.22294	0.01595	1.32224	0.30911
1.16761	0.98165	0.61205	0.32177	0.29572	0.22374	0.01599	1.32196	0.30881
1.16783	0.98168	0.6128	0.32262	0.29643	0.22454	0.01602	1.32168	0.30851
1.16805	0.98171	0.6136	0.32347	0.29714	0.22534	0.01606	1.3214	0.3082
1.16827	0.98174	0.61455	0.32433	0.29784	0.22615	0.0161	1.32112	0.30789
1.16849	0.98176	0.61555	0.32519	0.29854	0.22695	0.01613	1.32084	0.30757
1.16871	0.98178	0.61646	0.32605	0.29924	0.22776	0.01617	1.32055	0.30724
1.16893	0.9818	0.61723	0.3269	0.29995	0.22856	0.0162	1.32027	0.3069
1.16915	0.98181	0.61799	0.32776	0.30065	0.22937	0.01624	1.31999	0.30656
1.16937	0.98183	0.61887	0.32862	0.30136	0.23017	0.01627	1.31971	0.30621
1.16959	0.98184	0.61986	0.3295	0.30208	0.23098	0.01631	1.31943	0.30585
1.16981	0.98185	0.62078	0.33037	0.30281	0.23179	0.01634	1.31915	0.30548
1.17003	0.98186	0.62161	0.33125	0.30353	0.2326	0.01638	1.31887	0.30511
1.17025	0.98187	0.62238	0.33212	0.30424	0.23341	0.01641	1.31859	0.30473
1.17047	0.98188	0.62315	0.33298	0.30493	0.23422	0.01645	1.31831	0.30434
1.17069	0.98189	0.62397	0.33385	0.30563	0.23503	0.01648	1.31803	0.30394
1.17092	0.9819	0.62481	0.33471	0.30634	0.23584	0.01652	1.31775	0.30354
1.17114	0.9819	0.62568	0.33558	0.30705	0.23665	0.01655	1.31747	0.30313
1.17136	0.9819	0.62662	0.33645	0.30775	0.23746	0.01658	1.31719	0.30272
1.17158	0.9819	0.62766	0.33733	0.30845	0.23827	0.01662	1.31691	0.30229
1.1718	0.9819	0.62876	0.3382	0.30916	0.23908	0.01665	1.31663	0.30187
1.17202	0.98189	0.62984	0.33905	0.30986	0.23989	0.01668	1.31635	0.30144
1.17224	0.98188	0.63074	0.33989	0.31057	0.2407	0.01672	1.31607	0.301
1.17247	0.98187	0.63143	0.34073	0.31126	0.24151	0.01675	1.31579	0.30057
1.17269	0.98187	0.63201	0.34157	0.31194	0.24232	0.01678	1.31551	0.30013
1.17291	0.98185	0.6327	0.34242	0.31263	0.24314	0.01682	1.31523	0.29969
1.17313	0.98184	0.63346	0.34327	0.31332	0.24395	0.01685	1.31495	0.29925
1.17335	0.98182	0.63419	0.34412	0.31401	0.24476	0.01688	1.31467	0.29881
1.17358	0.9818	0.63492	0.34497	0.31468	0.24557	0.01691	1.31439	0.29837
1.1738	0.98178	0.63571	0.34582	0.31535	0.24638	0.01694	1.31412	0.29793
1.17402	0.98176	0.63658	0.34666	0.31602	0.24719	0.01698	1.31384	0.2975
1.17424	0.98174	0.63749	0.34749	0.31671	0.248	0.01701	1.31356	0.29707
1.17446	0.98171	0.63842	0.34831	0.31739	0.24881	0.01704	1.31328	0.29664
1.17469	0.98168	0.63935	0.34912	0.31806	0.24962	0.01707	1.313	0.29622
1.17491	0.98165	0.64027	0.34994	0.31873	0.25043	0.0171	1.31272	0.29581
1.17513	0.98162	0.64117	0.35077	0.31942	0.25124	0.01713	1.31245	0.29539
1.17536	0.98159	0.64208	0.35159	0.32011	0.25205	0.01716	1.31217	0.29499
1.17558	0.98155	0.64293	0.35242	0.3208	0.25285	0.01719	1.31189	0.29459
1.1758	0.98152	0.64376	0.35326	0.32147	0.25366	0.01722	1.31161	0.29419
1.17602	0.98148	0.64466	0.35411	0.32214	0.25447	0.01725	1.31134	0.2938
1.17625	0.98144	0.64556	0.35497	0.32282	0.25528	0.01728	1.31106	0.29342
1.17647	0.98139	0.64638	0.35581	0.32351	0.25609	0.01731	1.31078	0.29304
1.17669	0.98135	0.64708	0.35666	0.32419	0.2569	0.01734	1.31051	0.29266
1.17692	0.9813	0.64776	0.3575	0.32486	0.25771	0.01737	1.31023	0.29229
1.17714	0.98125	0.64843	0.35835	0.32554	0.25851	0.0174	1.30995	0.29193
1.17736	0.9812	0.64913	0.3592	0.32623	0.25932	0.01743	1.30967	0.29157
1.17759	0.98115	0.64987	0.36004	0.32691	0.26013	0.01746	1.3094	0.29121
1.17781	0.9811	0.65068	0.36088	0.32758	0.26093	0.01749	1.30912	0.29086
1.17804	0.98105	0.65151	0.36171	0.32824	0.26174	0.01751	1.30885	0.29051
1.17826	0.981	0.65235	0.36254	0.32889	0.26255	0.01754	1.30857	0.29016
1.17848	0.98095	0.65322	0.36336	0.32954	0.26335	0.01757	1.30829	0.28981
1.17871	0.98089	0.65414	0.36417	0.3302	0.26415	0.0176	1.30802	0.28947
1.17893	0.98083	0.65508	0.36497	0.33086	0.26496	0.01763	1.30774	0.28912
1.17916	0.98077	0.65598	0.36579	0.3315	0.26576	0.01765	1.30747	0.28878
1.17938	0.9807	0.65685	0.36661	0.33214	0.26656	0.01768	1.30719	0.28844
1.1796	0.98063	0.65768	0.36744	0.3328	0.26736	0.01771	1.30691	0.28809
1.17983	0.98056	0.65846	0.36825	0.33346	0.26816	0.01773	1.30664	0.28775
1.18005	0.98048	0.65921	0.36905	0.33409	0.26897	0.01776	1.30636	0.2874
1.18028	0.98041	0.65994	0.36985	0.33471	0.26977	0.01779	1.30609	0.28705
1.1805	0.98033	0.66064	0.37064	0.33534	0.27056	0.01781	1.30581	0.2867
1.18073	0.98024	0.66142	0.37143	0.33597	0.27136	0.01784	1.30554	0.28634
1.18095	0.98016	0.66224	0.3722	0.33659	0.27216	0.01787	1.30526	0.28598
1.18118	0.98007	0.66304	0.37299	0.3372	0.27296	0.01789	1.30499	0.28562
1.1814	0.97998	0.66383	0.37378	0.33782	0.27375	0.01792	1.30471	0.28525
1.18163	0.97988	0.66459	0.37458	0.33844	0.27455	0.01795	1.30444	0.28488
1.18185	0.97978	0.66531	0.37538	0.33907	0.27534	0.01797	1.30416	0.2845
1.18208	0.97968	0.66599	0.37617	0.33969	0.27614	0.018	1.30389	0.28411
1.1823	0.97958	0.66672	0.37697	0.3403	0.27693	0.01802	1.30362	0.28372
1.18253	0.97948	0.66753	0.37777	0.34091	0.27772	0.01805	1.30334	0.28332
1.18275	0.97938	0.6684	0.37858	0.34153	0.27851	0.01807	1.30307	0.28291
1.18298	0.97928	0.66926	0.37939	0.34216	0.27931	0.0181	1.30279	0.2825
1.18321	0.97917	0.67005	0.38018	0.34279	0.2801	0.01812	1.30252	0.28208
1.18343	0.97906	0.67083	0.38097	0.34341	0.28088	0.01815	1.30225	0.28166
1.18366	0.97896	0.67171	0.38178	0.34403	0.28167	0.01817	1.30197	0.28123
1.18388	0.97885	0.67266	0.38259	0.34467	0.28246	0.0182	1.3017	0.28079
1.18411	0.97873	0.67359	0.38339	0.34532	0.28324	0.01822	1.30143	0.28035
1.18434	0.97862	0.67435	0.38417	0.34595	0.28403	0.01825	1.30115	0.2799
1.18456	0.97851	0.67516	0.38495	0.34656	0.28481	0.01827	1.30088	0.27945
1.18479	0.97839	0.67607	0.38572	0.34716	0.2856	0.01829	1.30061	0.27899
1.18502	0.97827	0.67696	0.38649	0.34776	0.28638	0.01832	1.30034	0.27853
1.18524	0.97814	0.67775	0.38725	0.34837	0.28716	0.01834	1.30006	0.27807
1.18547	0.97801	0.6784	0.38801	0.34897	0.28793	0.01836	1.29979	0.27761
1.1857	0.97789	0.67907	0.38877	0.34955	0.28871	0.01839	1.29952	0.27714
1.18592	0.97776	0.67975	0.38953	0.35014	0.28949	0.01841	1.29925	0.27668
1.18615	0.97763	0.68037	0.39029	0.35074	0.29026	0.01843	1.29897	0.27621
1.18638	0.97749	0.68095	0.39105	0.35133	0.29104	0.01846	1.2987	0.27575
1.1866	0.97736	0.6816	0.3918	0.35192	0.29181	0.01848	1.29843	0.27528
1.18683	0.97722	0.68237	0.39256	0.35249	0.29258	0.0185	1.29816	0.27483
1.18706	0.97709	0.68315	0.39331	0.35307	0.29336	0.01853	1.29789	0.27437
1.18728	0.97695	0.68391	0.39407	0.35367	0.29413	0.01855	1.29761	0.27392
1.18751	0.97681	0.68462	0.39482	0.35428	0.2949	0.01857	1.29734	0.27347
1.18774	0.97667	0.68531	0.39557	0.35487	0.29566	0.01859	1.29707	0.27302
1.18797	0.97653	0.68601	0.39633	0.35544	0.29643	0.01862	1.2968	0.27259
1.18819	0.97638	0.68672	0.3971	0.35602	0.2972	0.01864	1.29653	0.27215
1.18842	0.97624	0.68745	0.39786	0.35662	0.29796	0.01866	1.29626	0.27173
1.18865	0.97609	0.68823	0.39862	0.35722	0.29873	0.01868	1.29599	0.27131
1.18888	0.97594	0.68903	0.39937	0.35781	0.29949	0.01871	1.29572	0.27089
1.18911	0.97579	0.68983	0.40013	0.35838	0.30025	0.01873	1.29545	0.27049
1.18933	0.97563	0.69073	0.4009	0.35896	0.30101	0.01875	1.29517	0.27008
1.18956	0.97548	0.69174	0.40167	0.35956	0.30177	0.01877	1.2949	0.26969
1.18979	0.97532	0.69273	0.40243	0.36016	0.30253	0.0188	1.29463	0.2693
1.19002	0.97517	0.69364	0.40318	0.36074	0.30328	0.01882	1.29436	0.26892
1.19025	0.97501	0.69444	0.40392	0.3613	0.30404	0.01884	1.29409	0.26854
1.19048	0.97485	0.69518	0.40466	0.36186	0.30479	0.01886	1.29382	0.26817
1.1907	0.97468	0.69589	0.40541	0.36244	0.30554	0.01888	1.29355	0.2678
1.19093	0.97451	0.69661	0.40614	0.36301	0.30629	0.01891	1.29328	0.26744
1.19116	0.97434	0.69736	0.40687	0.36357	0.30704	0.01893	1.29301	0.26708
1.19139	0.97416	0.69815	0.4076	0.36411	0.30779	0.01895	1.29274	0.26673
1.19162	0.97399	0.69893	0.40832	0.36467	0.30853	0.01897	1.29247	0.26638
1.19185	0.9738	0.69962	0.40905	0.36525	0.30928	0.01899	1.29221	0.26604
1.19208	0.97362	0.7002	0.40977	0.36581	0.31002	0.01902	1.29194	0.26569
1.19231	0.97343	0.7009	0.41049	0.36636	0.31076	0.01904	1.29167	0.26535
1.19254	0.97323	0.70176	0.41122	0.36689	0.31149	0.01906	1.2914	0.26502
1.19277	0.97303	0.70269	0.41195	0.36744	0.31223	0.01908	1.29113	0.26468
1.193	0.97283	0.70354	0.41269	0.36802	0.31296	0.0191	1.29086	0.26434
1.19323	0.97262	0.70425	0.41343	0.36859	0.31369	0.01913	1.29059	0.26401
1.19346	0.97241	0.70496	0.41415	0.36914	0.31442	0.01915	1.29032	0.26367
1.19369	0.9722	0.70573	0.41486	0.36967	0.31514	0.01917	1.29005	0.26333
1.19391	0.97199	0.7065	0.41558	0.37021	0.31586	0.01919	1.28979	0.263
1.19414	0.97177	0.7072	0.41629	0.37077	0.31659	0.01921	1.28952	0.26266
1.19437	0.97155	0.70784	0.417	0.37133	0.31731	0.01924	1.28925	0.26232
1.19461	0.97132	0.70859	0.41772	0.37186	0.31802	0.01926	1.28898	0.26197
1.19484	0.97109	0.70947	0.41845	0.37239	0.31874	0.01928	1.28871	0.26162
1.19507	0.97086	0.7103	0.41918	0.37294	0.31945	0.0193	1.28845	0.26127
1.1953	0.97063	0.71102	0.4199	0.3735	0.32017	0.01932	1.28818	0.26092
1.19553	0.97039	0.71166	0.42063	0.37406	0.32088	0.01934	1.28791	0.26055
1.19576	0.97015	0.7124	0.42135	0.37459	0.32159	0.01937	1.28764	0.26019
1.19599	0.96991	0.71326	0.42206	0.3751	0.3223	0.01939	1.28738	0.25982
1.19622	0.96967	0.71416	0.42278	0.37564	0.32301	0.01941	1.28711	0.25944
1.19645	0.96942	0.71502	0.42348	0.37619	0.32371	0.01943	1.28684	0.25906
1.19668	0.96917	0.71584	0.42418	0.37673	0.32442	0.01945	1.28657	0.25867
1.19691	0.96892	0.71663	0.42488	0.37724	0.32512	0.01947	1.28631	0.25828
1.19714	0.96866	0.71746	0.42558	0.37775	0.32583	0.0195	1.28604	0.25788
1.19737	0.9684	0.71832	0.42628	0.37829	0.32653	0.01952	1.28577	0.25747
1.1976	0.96814	0.71908	0.42698	0.37884	0.32723	0.01954	1.28551	0.25706
1.19784	0.96787	0.71969	0.42767	0.37937	0.32793	0.01956	1.28524	0.25665
1.19807	0.9676	0.72018	0.42835	0.37987	0.32863	0.01958	1.28497	0.25622
1.1983	0.96733	0.72068	0.42903	0.38036	0.32933	0.0196	1.28471	0.25579
1.19853	0.96705	0.72126	0.4297	0.38086	0.33002	0.01962	1.28444	0.25536
1.19876	0.96677	0.72194	0.43036	0.38137	0.33072	0.01965	1.28418	0.25492
1.19899	0.96648	0.72267	0.43104	0.38186	0.33141	0.01967	1.28391	0.25447
1.19923	0.9662	0.72341	0.43171	0.38235	0.33211	0.01969	1.28364	0.25402
1.19946	0.96591	0.72412	0.43238	0.38284	0.3328	0.01971	1.28338	0.25357
1.19969	0.96561	0.72478	0.43307	0.38337	0.33349	0.01973	1.28311	0.25311
1.19992	0.96532	0.72542	0.43376	0.3839	0.33418	0.01975	1.28285	0.25265
1.20015	0.96502	0.72609	0.43444	0.38441	0.33487	0.01977	1.28258	0.25219
1.20039	0.96472	0.72677	0.43511	0.38489	0.33555	0.01979	1.28232	0.25173
1.20062	0.96441	0.72736	0.43579	0.38538	0.33624	0.01981	1.28205	0.25126
1.20085	0.96411	0.72781	0.43648	0.38589	0.33693	0.01983	1.28179	0.2508
1.20108	0.96379	0.72827	0.43717	0.38642	0.33761	0.01986	1.28152	0.25033
1.20132	0.96348	0.72894	0.43786	0.38693	0.33829	0.01988	1.28126	0.24987
1.20155	0.96315	0.72977	0.43855	0.38742	0.33897	0.0199	1.28099	0.2494
1.20178	0.96282	0.73058	0.43923	0.38792	0.33965	0.01992	1.28073	0.24894
1.20202	0.96248	0.73122	0.43991	0.38844	0.34033	0.01994	1.28046	0.24848
1.20225	0.96214	0.73175	0.44058	0.38897	0.341	0.01996	1.2802	0.24803
1.20248	0.9618	0.73235	0.44125	0.38946	0.34167	0.01998	1.27993	0.24757
1.20272	0.96145	0.73306	0.4419	0.38992	0.34234	0.02	1.27967	0.24712
1.20295	0.96109	0.73379	0.44254	0.39039	0.34301	0.02002	1.27941	0.24667
1.20318	0.96072	0.73447	0.44319	0.39089	0.34368	0.02004	1.27914	0.24622
1.20342	0.96036	0.73512	0.44384	0.39139	0.34434	0.02006	1.27888	0.24578
1.20365	0.95998	0.73592	0.44448	0.39187	0.345	0.02009	1.27861	0.24533
1.20388	0.95961	0.73727	0.44547	0.39261	0.34566	0.02011	1.27835	0.24489
1.20412	0.95922	0.73799	0.4461	0.39307	0.34631	0.02013	1.27809	0.24446
1.20435	0.95884	0.73911	0.44709	0.39382	0.34697	0.02015	1.27782	0.24402
1.20459	0.95845	0.73972	0.4477	0.39427	0.34762	0.02017	1.27756	0.24359
1.20482	0.95806	0.74024	0.44831	0.39497	0.34827	0.02019	1.2773	0.24317
1.20505	0.95767	0.7414	0.44928	0.39544	0.34891	0.02021	1.27703	0.24274
1.20529	0.95727	0.74251	0.45025	0.39614	0.34955	0.02023	1.27677	0.24232
1.20552	0.95686	0.74301	0.45084	0.39662	0.35019	0.02025	1.27651	0.2419
1.20576	0.95646	0.74371	0.45143	0.3973	0.35083	0.02027	1.27625	0.24148
1.20599	0.95605	0.74492	0.45239	0.39772	0.35146	0.02029	1.27598	0.24107
1.20623	0.95563	0.74572	0.4533	0.39838	0.35209	0.02031	1.27572	0.24066
1.20646	0.95521	0.74662	0.45388	0.3988	0.35272	0.02034	1.27546	0.24025
1.2067	0.95479	0.74736	0.45447	0.39943	0.35334	0.02036	1.2752	0.23984
1.20693	0.95436	0.74788	0.45537	0.39987	0.35397	0.02038	1.27493	0.23944
1.20717	0.95392	0.74828	0.45628	0.40033	0.35459	0.0204	1.27467	0.23903
1.2074	0.95349	0.74897	0.45686	0.40092	0.3552	0.02042	1.27441	0.23863
1.20764	0.95304	0.74962	0.45768	0.4015	0.35582	0.02044	1.27415	0.23823
1.20787	0.9526	0.75013	0.45825	0.40196	0.35643	0.02046	1.27389	0.23783
1.20811	0.95215	0.75067	0.45901	0.40248	0.35704	0.02048	1.27362	0.23743
1.20834	0.9517	0.75122	0.45958	0.40292	0.35764	0.0205	1.27336	0.23704
1.20858	0.95124	0.7518	0.46031	0.40333	0.35825	0.02052	1.2731	0.23664
1.20881	0.95078	0.75231	0.46087	0.40383	0.35885	0.02054	1.27284	0.23625
1.20905	0.95032	0.75286	0.46145	0.40429	0.35945	0.02057	1.27258	0.23585
1.20928	0.94987	0.75322	0.46216	0.40473	0.36004	0.02059	1.27232	0.23546
1.20952	0.9494	0.75363	0.46281	0.40514	0.36064	0.02061	1.27206	0.23507
1.20976	0.94894	0.75384	0.46339	0.40562	0.36123	0.02063	1.27179	0.23468
1.20999	0.94847	0.75391	0.46395	0.40598	0.36181	0.02065	1.27153	0.23429
1.21023	0.948	0.7543	0.46451	0.40645	0.3624	0.02067	1.27127	0.2339
1.21046	0.94752	0.7544	0.46503	0.40688	0.36298	0.02069	1.27101	0.23351
1.2107	0.94705	0.75497	0.4656	0.40722	0.36357	0.02071	1.27075	0.23312
1.21094	0.94657	0.75509	0.46617	0.40756	0.36414	0.02074	1.27049	0.23273
1.21117	0.94609	0.75578	0.46667	0.40799	0.36472	0.02076	1.27023	0.23234
1.21141	0.94562	0.75576	0.46716	0.40831	0.3653	0.02078	1.26997	0.23195
1.21165	0.94514	0.75624	0.46775	0.40877	0.36587	0.0208	1.26971	0.23157
1.21188	0.94467	0.75659	0.46824	0.40928	0.36645	0.02082	1.26945	0.23118
1.21212	0.94419	0.75652	0.46883	0.40959	0.36702	0.02084	1.26919	0.2308
1.21236	0.94372	0.75647	0.46929	0.40988	0.36759	0.02087	1.26893	0.23041
1.2126	0.94324	0.75685	0.46987	0.41039	0.36816	0.02089	1.26867	0.23003
1.21283	0.94277	0.75687	0.47044	0.41068	0.36873	0.02091	1.26841	0.22965
1.21307	0.94229	0.75736	0.47084	0.41117	0.36929	0.02093	1.26815	0.22927
1.21331	0.94182	0.75798	0.47124	0.41165	0.36985	0.02096	1.26789	0.22889
1.21354	0.94134	0.75821	0.47184	0.41199	0.37042	0.02098	1.26763	0.22852
1.21378	0.94087	0.75843	0.47246	0.41251	0.37098	0.021	1.26738	0.22814
1.21402	0.9404	0.75909	0.47294	0.41286	0.37154	0.02103	1.26712	0.22777
1.21426	0.93992	0.75969	0.47358	0.41325	0.3721	0.02105	1.26686	0.2274
1.2145	0.93945	0.75996	0.4741	0.41382	0.37266	0.02107	1.2666	0.22704
1.21473	0.93898	0.76025	0.47465	0.41424	0.37322	0.0211	1.26634	0.22667
1.21497	0.9385	0.76077	0.47527	0.41478	0.37377	0.02112	1.26608	0.22631
1.21521	0.93803	0.76105	0.47588	0.41527	0.37433	0.02114	1.26582	0.22596
1.21545	0.93756	0.76168	0.47646	0.41573	0.37489	0.02117	1.26556	0.2256
1.21569	0.93708	0.76238	0.47708	0.4162	0.37544	0.02119	1.26531	0.22526
1.21592	0.9366	0.76286	0.47767	0.4167	0.376	0.02122	1.26505	0.22491
1.21616	0.93612	0.76336	0.47827	0.41718	0.37655	0.02124	1.26479	0.22457
1.2164	0.93565	0.76378	0.4789	0.41771	0.37711	0.02127	1.26453	0.22424
1.21664	0.93516	0.7642	0.47953	0.4182	0.37766	0.02129	1.26427	0.22391
1.21688	0.93468	0.76484	0.48014	0.41876	0.37822	0.02131	1.26402	0.22358
1.21712	0.9342	0.76553	0.48076	0.41927	0.37877	0.02134	1.26376	0.22326
1.21736	0.93372	0.76616	0.48138	0.41979	0.37932	0.02137	1.2635	0.22295
1.2176	0.93324	0.76694	0.482	0.42033	0.37988	0.02139	1.26324	0.22264
1.21784	0.93276	0.76771	0.48267	0.42084	0.38043	0.02142	1.26299	0.22234
1.21807	0.93228	0.76861	0.4833	0.42144	0.38099	0.02144	1.26273	0.22205
1.21831	0.9318	0.76937	0.48403	0.42195	0.38155	0.02147	1.26247	0.22176
1.21855	0.93133	0.77032	0.48477	0.42255	0.3821	0.0215	1.26221	0.22148
1.21879	0.93085	0.77092	0.48541	0.42309	0.38266	0.02152	1.26196	0.2212
1.21903	0.93037	0.77138	0.48606	0.42367	0.38322	0.02155	1.2617	0.22093
1.21927	0.92989	0.77224	0.48677	0.42427	0.38378	0.02158	1.26144	0.22066
1.21951	0.92942	0.77314	0.48749	0.4249	0.38434	0.0216	1.26119	0.2204
1.21975	0.92894	0.77373	0.48812	0.42544	0.3849	0.02163	1.26093	0.22015
1.21999	0.92847	0.77475	0.48873	0.42608	0.38547	0.02166	1.26068	0.2199
1.22023	0.92799	0.77538	0.48948	0.4266	0.38603	0.02169	1.26042	0.21965
1.22047	0.92751	0.7764	0.49026	0.42712	0.3866	0.02171	1.26016	0.21941
1.22071	0.92703	0.77685	0.49085	0.42776	0.38716	0.02174	1.25991	0.21917
1.22095	0.92656	0.77712	0.49145	0.42829	0.38773	0.02177	1.25965	0.21893
1.22119	0.92608	0.77803	0.49223	0.42895	0.3883	0.0218	1.25939	0.2187
1.22143	0.92559	0.77905	0.49283	0.42963	0.38886	0.02183	1.25914	0.21847
1.22167	0.92511	0.77935	0.49362	0.43019	0.38943	0.02186	1.25888	0.21824
1.22192	0.92462	0.78042	0.49441	0.43086	0.39	0.02189	1.25863	0.21802
1.22216	0.92413	0.78075	0.495	0.43138	0.39057	0.02192	1.25837	0.2178
1.2224	0.92364	0.78185	0.49581	0.43207	0.39114	0.02195	1.25812	0.21758
1.22264	0.92314	0.78239	0.4964	0.43257	0.39171	0.02198	1.25786	0.21736
1.22288	0.92264	0.78294	0.49722	0.43327	0.39228	0.02201	1.25761	0.21714
1.22312	0.92214	0.78404	0.4978	0.43377	0.39285	0.02204	1.25735	0.21693
1.22336	0.92164	0.78512	0.49839	0.4343	0.39342	0.02207	1.2571	0.21671
1.2236	0.92114	0.78545	0.49923	0.43503	0.39399	0.0221	1.25684	0.2165
1.22385	0.92064	0.78652	0.50008	0.43557	0.39456	0.02213	1.25659	0.21628
1.22409	0.92013	0.78675	0.50064	0.4363	0.39513	0.02216	1.25633	0.21607
1.22433	0.91962	0.78774	0.50148	0.43703	0.39571	0.0222	1.25608	0.21586
1.22457	0.91911	0.78793	0.50202	0.43751	0.39627	0.02223	1.25582	0.21565
1.22481	0.91859	0.78903	0.50288	0.43797	0.39684	0.02226	1.25557	0.21544
1.22505	0.91807	0.78943	0.50341	0.43873	0.39741	0.02229	1.25531	0.21523
1.2253	0.91754	0.79058	0.50427	0.43947	0.39798	0.02233	1.25506	0.21502
1.22554	0.91702	0.79085	0.5048	0.43994	0.39855	0.02236	1.25481	0.21481
1.22578	0.91649	0.79109	0.50564	0.44067	0.39911	0.0224	1.25455	0.2146
1.22602	0.91596	0.79218	0.50618	0.44118	0.39968	0.02243	1.2543	0.21439
1.22627	0.91542	0.79263	0.50704	0.44192	0.40024	0.02246	1.25405	0.21418
1.22651	0.91489	0.79377	0.50758	0.44242	0.40081	0.0225	1.25379	0.21397
1.22675	0.91435	0.79477	0.50845	0.44316	0.40137	0.02253	1.25354	0.21376
1.22699	0.9138	0.79503	0.50897	0.44362	0.40193	0.02257	1.25328	0.21355
1.22724	0.91326	0.79583	0.50981	0.44405	0.40249	0.02261	1.25303	0.21334
1.22748	0.91271	0.79615	0.51031	0.44479	0.40304	0.02264	1.25278	0.21313
1.22772	0.91216	0.79649	0.51081	0.44522	0.4036	0.02268	1.25253	0.21293
1.22797	0.91162	0.79725	0.51162	0.44594	0.40415	0.02271	1.25227	0.21272
1.22821	0.91107	0.79757	0.51211	0.44639	0.4047	0.02275	1.25202	0.21252
1.22845	0.91052	0.79822	0.51289	0.4471	0.40525	0.02279	1.25177	0.21232
1.2287	0.90996	0.79846	0.51336	0.44754	0.40579	0.02283	1.25151	0.21212
1.22894	0.9094	0.79895	0.51411	0.4482	0.40633	0.02287	1.25126	0.21193
1.22918	0.90884	0.79941	0.51481	0.44884	0.40687	0.0229	1.25101	0.21173
1.22943	0.90828	0.79969	0.51524	0.44922	0.40741	0.02294	1.25076	0.21154
1.22967	0.90772	0.80012	0.51591	0.44984	0.40794	0.02298	1.2505	0.21136
1.22991	0.90716	0.80037	0.51631	0.45019	0.40848	0.02302	1.25025	0.21117
1.23016	0.90659	0.80062	0.51696	0.45078	0.409	0.02306	1.25	0.21099
1.2304	0.90603	0.80077	0.51738	0.45117	0.40953	0.0231	1.24975	0.21082
1.23065	0.90546	0.80084	0.51782	0.4516	0.41006	0.02314	1.2495	0.21065
1.23089	0.90489	0.8009	0.51845	0.45217	0.41058	0.02318	1.24924	0.21048
1.23114	0.90432	0.80088	0.51901	0.45269	0.41109	0.02322	1.24899	0.21032
1.23138	0.90375	0.80101	0.51943	0.4531	0.41161	0.02326	1.24874	0.21016
1.23162	0.90318	0.80104	0.51996	0.45357	0.41212	0.02331	1.24849	0.21
1.23187	0.90261	0.8013	0.52038	0.45395	0.41263	0.02335	1.24824	0.20986
1.23211	0.90204	0.80119	0.52089	0.4544	0.41314	0.02339	1.24799	0.20971
1.23236	0.90147	0.80143	0.52133	0.45478	0.41365	0.02343	1.24774	0.20957
1.2326	0.9009	0.80155	0.5218	0.45521	0.41415	0.02348	1.24748	0.20944
1.23285	0.90034	0.80133	0.52225	0.4556	0.41465	0.02352	1.24723	0.2093
1.23309	0.89977	0.80102	0.5227	0.45596	0.41514	0.02357	1.24698	0.20918
1.23334	0.8992	0.80106	0.52319	0.45643	0.41564	0.02361	1.24673	0.20905
1.23359	0.89863	0.80116	0.52367	0.45677	0.41613	0.02365	1.24648	0.20894
1.23383	0.89807	0.80073	0.52409	0.45721	0.41662	0.0237	1.24623	0.20882
1.23408	0.89751	0.80029	0.52445	0.45752	0.4171	0.02375	1.24598	0.20871
1.23432	0.89694	0.80053	0.52491	0.45794	0.41759	0.02379	1.24573	0.2086
1.23457	0.89637	0.80012	0.52523	0.45825	0.41807	0.02384	1.24548	0.20849
1.23481	0.8958	0.80036	0.52569	0.45865	0.41854	0.02388	1.24523	0.20839
1.23506	0.89523	0.80035	0.52616	0.45894	0.41902	0.02393	1.24498	0.20829
1.23531	0.89466	0.7998	0.52645	0.4594	0.41949	0.02398	1.24473	0.20819
1.23555	0.89409	0.79966	0.52693	0.45967	0.41996	0.02403	1.24448	0.20809
1.2358	0.89352	0.79928	0.52721	0.46015	0.42042	0.02408	1.24423	0.20799
1.23604	0.89295	0.79885	0.52747	0.4604	0.42088	0.02412	1.24398	0.2079
1.23629	0.89238	0.799	0.52794	0.46084	0.42134	0.02417	1.24373	0.2078
1.23654	0.89182	0.79855	0.52819	0.46107	0.4218	0.02422	1.24348	0.20771
1.23678	0.89126	0.79898	0.52868	0.46151	0.42226	0.02427	1.24323	0.20762
1.23703	0.89069	0.7995	0.52917	0.46196	0.42271	0.02432	1.24298	0.20752
1.23728	0.89013	0.79926	0.52945	0.46223	0.42316	0.02437	1.24273	0.20743
1.23752	0.88957	0.79909	0.52974	0.46273	0.42361	0.02442	1.24248	0.20733
1.23777	0.889	0.79957	0.5303	0.46303	0.42405	0.02447	1.24224	0.20724
1.23802	0.88844	0.79998	0.53087	0.46357	0.4245	0.02452	1.24199	0.20714
1.23827	0.88788	0.79987	0.53115	0.4639	0.42494	0.02458	1.24174	0.20705
1.23851	0.88732	0.79973	0.53147	0.46424	0.42538	0.02463	1.24149	0.20695
1.23876	0.88676	0.79998	0.53202	0.46476	0.42582	0.02468	1.24124	0.20685
1.23901	0.8862	0.79989	0.53238	0.46513	0.42626	0.02473	1.24099	0.20675
1.23926	0.88565	0.80024	0.53293	0.46561	0.4267	0.02478	1.24074	0.20665
1.2395	0.88509	0.8004	0.53329	0.46599	0.42713	0.02484	1.2405	0.20654
[truncated: 2,103 more rows]

## Sheet: Figure 4a
wavelength (nm-X axis)	PM7/IT4F	PM7/IT4F/Y5(10%)	PM7/IT4F/Y5(20%)	PM7/IT4F/Y5(40%)	PM7/IT4F/Y5(80%)	PM7/Y5
350.003	0.35152	0.28916	0.22648	0.17675	0.08915	0.0406
359.987	0.36871	0.30032	0.23112	0.20028	0.09244	0.04547
369.967	0.41213	0.37146	0.28929	0.24915	0.10877	0.05175
380.019	0.46195	0.45244	0.35394	0.29825	0.12193	0.0552
389.992	0.49503	0.50286	0.396	0.31973	0.12619	0.05498
400.037	0.52504	0.53092	0.41803	0.3262	0.1284	0.05482
410.002	0.54522	0.53721	0.4251	0.32553	0.12857	0.05453
419.964	0.55778	0.53455	0.42564	0.32418	0.12907	0.05453
429.997	0.56403	0.53001	0.42486	0.32401	0.13103	0.05522
440.026	0.56334	0.52729	0.42524	0.32713	0.13467	0.05669
449.975	0.56325	0.5313	0.4307	0.33523	0.13963	0.05869
459.996	0.56965	0.54529	0.4449	0.35058	0.14646	0.06135
470.012	0.58359	0.56809	0.46614	0.37049	0.15524	0.06448
480.024	0.60886	0.60158	0.4949	0.39544	0.16564	0.0681
490.03	0.64297	0.64052	0.52842	0.42211	0.17642	0.0716
500.033	0.68022	0.67889	0.56265	0.44843	0.18606	0.07477
510.03	0.71724	0.71571	0.59649	0.47217	0.19517	0.07788
520.023	0.74878	0.746	0.62585	0.49383	0.20287	0.08064
530.01	0.77087	0.7685	0.64936	0.51083	0.20901	0.08296
539.993	0.78273	0.78245	0.66483	0.52236	0.21346	0.08474
549.97	0.78628	0.79129	0.67597	0.53105	0.21677	0.0863
560.018	0.78284	0.79655	0.68209	0.53717	0.21903	0.08743
569.984	0.77801	0.80041	0.68692	0.54054	0.22046	0.08813
580.02	0.77312	0.80115	0.68663	0.54057	0.22021	0.0881
589.976	0.76892	0.79975	0.6824	0.53721	0.21919	0.08734
600.001	0.76606	0.79943	0.67939	0.53399	0.21862	0.08671
610.02	0.75881	0.7982	0.6765	0.53346	0.21807	0.08626
620.033	0.75184	0.79764	0.67418	0.53298	0.21749	0.08547
629.965	0.75143	0.79974	0.672	0.53077	0.21597	0.08392
639.966	0.7594	0.80361	0.66623	0.52184	0.21276	0.08092
650.035	0.77507	0.80506	0.655	0.50478	0.20767	0.07608
660.024	0.7909	0.8023	0.63942	0.48181	0.20155	0.07026
670.005	0.79902	0.79299	0.62335	0.46292	0.19477	0.06471
679.981	0.80118	0.78767	0.6105	0.44954	0.19101	0.06147
690.024	0.79618	0.78186	0.59912	0.44066	0.18841	0.05932
699.986	0.79553	0.78214	0.6051	0.44801	0.18878	0.05893
710.015	0.7901	0.78767	0.61058	0.44858	0.18869	0.05862
719.964	0.78652	0.79774	0.61675	0.44945	0.18903	0.05865
729.979	0.77757	0.80436	0.61702	0.44454	0.18826	0.05864
739.987	0.76924	0.8084	0.62299	0.44306	0.18838	0.05942
750.03	0.75069	0.8004	0.61211	0.42721	0.18636	0.06014
760.036	0.72657	0.77233	0.58883	0.40954	0.18494	0.06096
770.034	0.68855	0.72467	0.55152	0.3888	0.18368	0.06151
780.025	0.62622	0.65056	0.49923	0.36434	0.18193	0.06174
790.008	0.53142	0.55504	0.43563	0.33842	0.17938	0.06154
799.983	0.40606	0.44386	0.36878	0.3109	0.17642	0.06092
810.024	0.27606	0.33295	0.30115	0.2798	0.17333	0.05991
819.982	0.16318	0.23007	0.2319	0.24328	0.16957	0.0585
830.006	0.08421	0.14447	0.16577	0.20081	0.1636	0.05638
840.021	0.04086	0.08567	0.1117	0.15522	0.15254	0.05259
850.028	0.01985	0.04928	0.07333	0.11342	0.13441	0.04664
860.026	0.0099	0.02797	0.04804	0.07941	0.10888	0.03826
870.015	0.00506	0.01571	0.03159	0.05352	0.0812	0.02894
879.996	0.0028	0.00933	0.02107	0.03652	0.05673	0.0203
889.967	0.00161	0.00572	0.01412	0.02468	0.03837	0.01363
900.003	0.000928864	0.00349	0.00948	0.01663	0.02516	0.00882
910.028	0.000542245	0.00214	0.00615	0.01079	0.01588	0.00545
919.972	0.000322385	0.00131	0.0039	0.00676	0.00973	0.00326
929.98	0.00019241	0.000778056	0.00235	0.00403	0.00562	0.00184
939.977	0.000117947	0.00045884	0.00138	0.00232	0.00319	0.00102
949.965	7.25421e-05	0.000264095	0.000784358	0.00129	0.00174	0.000545096
960.015	4.60717e-05	0.000148561	0.000432223	0.000693803	0.000917539	0.000284999
969.983	2.92582e-05	8.46451e-05	0.000238522	0.000374772	0.000489093	0.000151283
980.014	1.93574e-05	4.92252e-05	0.000134179	0.000205466	0.000265483	8.23216e-05
990.033	1.33302e-05	2.92374e-05	7.71457e-05	0.000115826	0.000149691	4.66043e-05
999.971	8.95363e-06	1.79007e-05	4.50986e-05	6.57849e-05	8.49249e-05	2.69494e-05
1009.97	6.14461e-06	1.09735e-05	2.79088e-05	3.89511e-05	5.03018e-05	1.59466e-05
1020.03	4.65886e-06	7.31404e-06	1.77392e-05	2.47782e-05	3.10758e-05	9.93904e-06
1030.01	3.17967e-06	4.6043e-06	1.17972e-05	1.56041e-05	1.93986e-05	6.24456e-06
1039.98	2.68544e-06	3.32789e-06	7.89891e-06	1.00331e-05	1.21363e-05	4.02035e-06
1050	1.49105e-06	2.30842e-06	4.82025e-06	6.42978e-06	6.73078e-06	2.30664e-06
1060.02	1.28812e-06	1.58885e-06	2.95213e-06	3.98455e-06	4.06214e-06	1.37176e-06
1070.03	1.07051e-06	8.8953e-07	2.20679e-06	2.48572e-06	2.76168e-06	8.98893e-07
1080.02	1.11637e-06	6.38047e-07	1.67846e-06	1.84307e-06	1.51554e-06	5.68577e-07
1090	1.0326e-06	6.01605e-07	1.60089e-06	1.25662e-06	1.1289e-06	3.97769e-07
1099.97	1.14773e-06	3.35775e-07	5.71299e-07	9.94056e-07	7.17039e-07	4.58708e-07
--	--	--	--	2.02188e-06	--	--
--	--	--	--	1.48384e-06	--	--
--	--	--	--	1.73929e-06	--	--
--	--	--	--	1.02022e-06	--	--
--	--	--	--	1.08767e-06	--	--

## Sheet: Figure 4b
Y5 content (%-X axis)	EQEEL	Voc (V)
0	7.2e-07	0.82
10	2.1e-05	0.862
20	7.7e-05	0.869
40	0.00035	0.889
60	0.0008	0.9
80	0.0012	0.911
100	0.0035	0.941

## Sheet: Figure 4c
bias photovoltage (V-X axis)	PM7/IT4F	bias photovoltage (V)	PM7/IT4F/Y5(10%)	bias photovoltage (V)	PM7/IT4F/Y5(20%)	bias photovoltage (V)	PM7/IT4F/Y5(40%)	bias photovoltage (V)	PM7/IT4F/Y5(80%)	bias photovoltage (V)	PM7/Y5
0.733	0.00698	0.736	0.0308	0.719	0.0567	0.754	0.0457	0.73	0.0712	0.73	0.0926
0.764	0.00329	0.756	0.0206	0.744	0.0393	0.783	0.0279	0.763	0.0417	0.75	0.0755
0.789	0.00209	0.77	0.0163	0.761	0.0287	0.804	0.0204	0.787	0.03	0.764	0.0591
0.809	0.00144	0.779	0.0139	0.771	0.0239	0.813	0.0175	0.796	0.026	0.778	0.0511
0.828	0.00102	0.793	0.0111	0.779	0.0205	0.828	0.014	0.804	0.0238	0.794	0.038
0.839	0.0009	0.802	0.0101	0.788	0.0177	0.839	0.0112	0.812	0.0193	0.813	0.0271
		0.815	0.00809	0.8	0.0148	0.851	0.00967	0.822	0.0174	0.825	0.0261
		0.823	0.00775	0.815	0.0116	0.86	0.0082	0.835	0.0159	0.834	0.0232
		0.841	0.00582	0.826	0.00993	0.866	0.00805	0.845	0.0114	0.841	0.0207
		0.852	0.00518	0.833	0.00882	0.87	0.00728	0.855	0.0109	0.851	0.015
		0.855	0.00469	0.838	0.0079			0.862	0.00936	0.864	0.0117
				0.846	0.00621			0.873	0.00907	0.88	0.01
				0.852	0.00619
				0.861	0.00497

## Sheet: Figure 4d
Y5 content (%-X axis)	PCE (%)
0	11.4
10	12.3
20	10
40	6.9
60	4.77
80	2.5
100	0.7

## Sheet: Figure 5a
energy (eV-X axis)	D18/EC9	D18/SM16	pure EC9	pure SM16
0.88571	0.00699	0	0.000241678	-8.22969e-06
0.88584	0.00681	0.000141783	0.000258358	-2.67279e-06
0.88597	0.00663	0.000281453	0.000274771	2.86935e-06
0.88609	0.00646	0.000419011	0.000290916	8.39671e-06
0.88622	0.00629	0.000554457	0.000306793	1.39093e-05
0.88635	0.00612	0.00068779	0.000322402	1.94071e-05
0.88647	0.00595	0.000819011	0.000337743	2.48902e-05
0.8866	0.00579	0.00094812	0.000352816	3.03584e-05
0.88673	0.00563	0.00108	0.000367622	3.58119e-05
0.88685	0.00547	0.0012	0.00038216	4.12506e-05
0.88698	0.00531	0.00132	0.00039643	4.66746e-05
0.88711	0.00516	0.00144	0.000410432	5.20838e-05
0.88724	0.00501	0.00156	0.000424166	5.74782e-05
0.88736	0.00487	0.00168	0.000437633	6.28578e-05
0.88749	0.00472	0.00179	0.000450831	6.82227e-05
0.88762	0.00458	0.0019	0.000463762	7.35728e-05
0.88774	0.00445	0.00202	0.000476425	7.89081e-05
0.88787	0.00431	0.00212	0.00048882	8.42286e-05
0.888	0.00418	0.00223	0.000500947	8.95344e-05
0.88812	0.00405	0.00233	0.000512807	9.48254e-05
0.88825	0.00393	0.00243	0.000524399	0.000100102
0.88838	0.0038	0.00253	0.000535722	0.000105363
0.88851	0.00368	0.00263	0.000546778	0.00011061
0.88863	0.00357	0.00273	0.000557567	0.000115842
0.88876	0.00345	0.00282	0.000568087	0.000121059
0.88889	0.00334	0.00291	0.000578339	0.000126261
0.88902	0.00324	0.003	0.000588324	0.000131449
0.88914	0.00313	0.00309	0.000598041	0.000136621
0.88927	0.00303	0.00317	0.00060749	0.00014178
0.8894	0.00293	0.00325	0.000616671	0.000146923
0.88953	0.00283	0.00333	0.000625584	0.000152051
0.88965	0.00274	0.00341	0.00063423	0.000157165
0.88978	0.00265	0.00349	0.000642608	0.000162264
0.88991	0.00256	0.00356	0.000650718	0.000167348
0.89004	0.00248	0.00364	0.00065856	0.000172417
0.89017	0.0024	0.00371	0.000666134	0.000177472
0.89029	0.00232	0.00377	0.00067344	0.000182512
0.89042	0.00224	0.00384	0.000680479	0.000187537
0.89055	0.00217	0.0039	0.000687249	0.000192547
0.89068	0.0021	0.00396	0.000693752	0.000197543
0.8908	0.00203	0.00402	0.000699987	0.000202524
0.89093	0.00197	0.00408	0.000705955	0.00020749
0.89106	0.00191	0.00414	0.000711654	0.000212441
0.89119	0.00185	0.00419	0.000717086	0.000217377
0.89132	0.00179	0.00424	0.000722249	0.000222299
0.89145	0.00174	0.00429	0.000727145	0.000227206
0.89157	0.00169	0.00434	0.000731773	0.000232098
0.8917	0.00164	0.00438	0.000736134	0.000236975
0.89183	0.0016	0.00442	0.000740226	0.000241838
0.89196	0.00156	0.00446	0.000744051	0.000246686
0.89209	0.00152	0.0045	0.000747607	0.000251519
0.89221	0.00156	0.0045	0.000744548	0.000256712
0.89234	0.00162	0.00449	0.000742206	0.000261853
0.89247	0.00168	0.00448	0.000740612	0.000266947
0.8926	0.00172	0.00447	0.000740044	0.000271995
0.89273	0.00176	0.00446	0.000740413	0.00027699
0.89286	0.0018	0.00445	0.000740572	0.000281931
0.89299	0.00185	0.00444	0.000740236	0.000286832
0.89311	0.00191	0.00442	0.000738429	0.000291701
0.89324	0.00195	0.00441	0.000733478	0.000296559
0.89337	0.00198	0.0044	0.000725742	0.000301438
0.8935	0.00202	0.00439	0.000720192	0.000306352
0.89363	0.00205	0.00437	0.00071698	0.000311275
0.89376	0.00207	0.00436	0.000714545	0.000316184
0.89389	0.00208	0.00435	0.000711617	0.000321069
0.89402	0.00208	0.00435	0.000708433	0.000325922
0.89414	0.00208	0.00435	0.000706122	0.000330729
0.89427	0.00207	0.00434	0.000704309	0.000335469
0.8944	0.00208	0.00434	0.000700485	0.000340128
0.89453	0.00208	0.00435	0.000694142	0.000344723
0.89466	0.00208	0.00435	0.000689035	0.000349263
0.89479	0.00208	0.00436	0.000687959	0.000353755
0.89492	0.00209	0.00435	0.000689347	0.000358198
0.89505	0.00209	0.00434	0.000687716	0.000362583
0.89518	0.0021	0.00433	0.000682551	0.000366927
0.89531	0.0021	0.00433	0.000677719	0.000371245
0.89544	0.0021	0.00431	0.000674658	0.000375521
0.89557	0.00211	0.00429	0.000673809	0.000379732
0.89569	0.00212	0.00428	0.000675413	0.000383873
0.89582	0.00211	0.00427	0.000679016	0.000387949
0.89595	0.00211	0.00427	0.000679419	0.000391972
0.89608	0.00211	0.00427	0.000676029	0.000395968
0.89621	0.00212	0.00427	0.000671911	0.000399963
0.89634	0.00212	0.00427	0.000669421	0.000403943
0.89647	0.00213	0.00428	0.000668191	0.000407906
0.8966	0.00212	0.00428	0.000665804	0.000411849
0.89673	0.00211	0.00429	0.000661856	0.000415727
0.89686	0.00211	0.00428	0.000659248	0.000419506
0.89699	0.00211	0.00428	0.000660113	0.000423176
0.89712	0.0021	0.00428	0.000663732	0.000426738
0.89725	0.0021	0.00429	0.000667872	0.000430189
0.89738	0.00209	0.0043	0.000672379	0.000433531
0.89751	0.0021	0.0043	0.000674961	0.000436777
0.89764	0.0021	0.00431	0.000675399	0.00043994
0.89777	0.0021	0.00432	0.000674857	0.000443029
0.8979	0.00209	0.00433	0.000673472	0.000446059
0.89803	0.00209	0.00434	0.000671443	0.000449045
0.89816	0.00209	0.00434	0.000670472	0.000451982
0.89829	0.0021	0.00435	0.000671167	0.000454872
0.89842	0.00209	0.00437	0.000672308	0.000457714
0.89855	0.00209	0.00438	0.000672782	0.000460519
0.89868	0.00208	0.00439	0.000672652	0.00046328
0.89881	0.00209	0.0044	0.000671646	0.000465944
0.89894	0.00209	0.0044	0.000669702	0.000468536
0.89907	0.00209	0.00442	0.000667502	0.000471078
0.8992	0.00209	0.00443	0.000664903	0.00047355
0.89933	0.00209	0.00444	0.00066113	0.00047593
0.89946	0.00209	0.00446	0.000657693	0.000478256
0.89959	0.00209	0.00448	0.000654629	0.000480595
0.89972	0.00208	0.0045	0.000652876	0.000482989
0.89985	0.00207	0.00451	0.000651888	0.000485421
0.89999	0.00207	0.00452	0.000651578	0.000487873
0.90012	0.00208	0.00454	0.000653491	0.000490399
0.90025	0.00208	0.00457	0.000657467	0.000493072
0.90038	0.00207	0.0046	0.000660997	0.000495924
0.90051	0.00206	0.00463	0.000663342	0.000498931
0.90064	0.00206	0.00466	0.000664629	0.000502077
0.90077	0.00205	0.00467	0.000667433	0.000505323
0.9009	0.00205	0.00469	0.000672373	0.00050863
0.90103	0.00204	0.00472	0.000675009	0.000512009
0.90116	0.00204	0.00477	0.000675057	0.000515495
0.90129	0.00204	0.00481	0.000672819	0.000519138
0.90142	0.00205	0.00483	0.000669837	0.000522936
0.90156	0.00205	0.00486	0.00066684	0.000526877
0.90169	0.00205	0.00488	0.000664913	0.000530976
0.90182	0.00205	0.00491	0.000663906	0.000535247
0.90195	0.00206	0.00493	0.000662805	0.000539677
0.90208	0.00207	0.00495	0.000661348	0.000544238
0.90221	0.00208	0.00499	0.000659924	0.000548885
0.90234	0.00208	0.00503	0.00065917	0.000553621
0.90247	0.00208	0.00507	0.000659014	0.000558432
0.90261	0.00209	0.00511	0.000659461	0.000563345
0.90274	0.0021	0.00514	0.000660482	0.000568405
0.90287	0.0021	0.00518	0.000660099	0.000573624
0.903	0.0021	0.00523	0.000656879	0.000578964
0.90313	0.0021	0.00527	0.000652208	0.000584382
0.90326	0.00211	0.00531	0.000648962	0.000589896
0.9034	0.00211	0.00536	0.000647136	0.000595562
0.90353	0.00211	0.00541	0.00064501	0.000601418
0.90366	0.00211	0.00545	0.000642186	0.000607491
0.90379	0.00212	0.00549	0.000640329	0.000613805
0.90392	0.00212	0.00552	0.000642711	0.000620297
0.90405	0.00212	0.00555	0.000648373	0.000626903
0.90419	0.00211	0.00558	0.000652821	0.000633579
0.90432	0.00211	0.00562	0.000655068	0.000640295
0.90445	0.00211	0.00565	0.000656482	0.000647049
0.90458	0.00212	0.00569	0.000657274	0.000653842
0.90471	0.00212	0.00574	0.000657056	0.000660696
0.90485	0.00212	0.00578	0.00065615	0.000667649
0.90498	0.00212	0.00582	0.000654666	0.00067469
0.90511	0.00212	0.00584	0.000654851	0.000681809
0.90524	0.00213	0.00587	0.000656959	0.000689032
0.90537	0.00212	0.0059	0.000659596	0.000696403
0.90551	0.00212	0.00593	0.000660411	0.000703916
0.90564	0.00213	0.00596	0.000659333	0.000711546
0.90577	0.00214	0.00598	0.000656683	0.000719278
0.9059	0.00216	0.00599	0.00065277	0.000727136
0.90604	0.00216	0.00601	0.000648768	0.000735137
0.90617	0.00217	0.00602	0.000645616	0.000743277
0.9063	0.00218	0.00603	0.000644363	0.000751531
0.90643	0.00218	0.00603	0.000645007	0.000759846
0.90657	0.00219	0.00604	0.000647371	0.000768148
0.9067	0.00219	0.00604	0.000648135	0.00077637
0.90683	0.00219	0.00606	0.000649149	0.000784527
0.90696	0.00219	0.00607	0.000651549	0.000792625
0.9071	0.0022	0.00608	0.000654697	0.000800659
0.90723	0.00221	0.00609	0.000658396	0.000808659
0.90736	0.00222	0.0061	0.000660708	0.000816656
0.90749	0.00222	0.00612	0.000660903	0.00082466
0.90763	0.00222	0.00613	0.000660348	0.000832674
0.90776	0.00223	0.00614	0.000662038	0.000840656
0.90789	0.00224	0.00615	0.000665228	0.000848573
0.90803	0.00224	0.00615	0.000666239	0.000856409
0.90816	0.00223	0.00616	0.000664234	0.000864184
0.90829	0.00223	0.00617	0.000662697	0.000871927
0.90842	0.00223	0.00618	0.000664174	0.000879595
0.90856	0.00223	0.00619	0.000667796	0.000887125
0.90869	0.00223	0.00621	0.000671464	0.000894511
0.90882	0.00223	0.00623	0.000674928	0.000901777
0.90896	0.00223	0.00624	0.000677688	0.000908936
0.90909	0.00224	0.00625	0.000678876	0.000915996
0.90922	0.00223	0.00626	0.000679113	0.00092297
0.90936	0.00222	0.00627	0.000682341	0.000929835
0.90949	0.00222	0.00629	0.000688116	0.000936518
0.90962	0.00222	0.0063	0.000693923	0.00094298
0.90976	0.00222	0.00631	0.000698769	0.000949188
0.90989	0.00221	0.00632	0.000703761	0.00095512
0.91002	0.00221	0.00633	0.000707508	0.000960839
0.91016	0.0022	0.00634	0.000709439	0.000966399
0.91029	0.00221	0.00635	0.000709195	0.000971827
0.91043	0.00221	0.00636	0.000707084	0.000977125
0.91056	0.0022	0.00637	0.000704873	0.000982289
0.91069	0.00219	0.00638	0.000703562	0.000987312
0.91083	0.00219	0.00637	0.000703111	0.00099219
0.91096	0.00219	0.00637	0.000702127	0.000996923
0.91109	0.0022	0.00638	0.000700581	0.001
0.91123	0.00221	0.00639	0.00069963	0.00101
0.91136	0.00221	0.00639	0.000699842	0.00101
0.9115	0.00222	0.00639	0.000700082	0.00101
0.91163	0.00222	0.0064	0.000701598	0.00102
0.91176	0.00223	0.0064	0.000704362	0.00102
0.9119	0.00222	0.00642	0.000707617	0.00103
0.91203	0.00222	0.00643	0.000710588	0.00103
0.91217	0.00222	0.00644	0.000713505	0.00103
0.9123	0.00222	0.00645	0.000715646	0.00104
0.91244	0.00222	0.00648	0.000717445	0.00104
0.91257	0.00221	0.0065	0.000720736	0.00104
0.9127	0.0022	0.00652	0.000725916	0.00105
0.91284	0.00221	0.00654	0.000730027	0.00105
0.91297	0.00222	0.00655	0.000732115	0.00106
0.91311	0.00222	0.00658	0.000733053	0.00106
0.91324	0.00222	0.00661	0.000735728	0.00106
0.91338	0.00222	0.00663	0.000739809	0.00107
0.91351	0.00222	0.00665	0.000742893	0.00107
0.91365	0.00223	0.00667	0.000744418	0.00107
0.91378	0.00223	0.0067	0.000746719	0.00108
0.91392	0.00222	0.00672	0.000750807	0.00108
0.91405	0.00222	0.00673	0.000755254	0.00108
0.91418	0.00222	0.00676	0.000755261	0.00108
0.91432	0.00223	0.00679	0.000749926	0.00109
0.91445	0.00223	0.00682	0.000745628	0.00109
0.91459	0.00224	0.00684	0.000744927	0.00109
0.91472	0.00224	0.00687	0.000746513	0.0011
0.91486	0.00224	0.0069	0.000747589	0.0011
0.91499	0.00225	0.00694	0.000747985	0.0011
0.91513	0.00224	0.00699	0.000748394	0.00111
0.91526	0.00223	0.00704	0.000750367	0.00111
0.9154	0.00223	0.00708	0.000754032	0.00111
0.91553	0.00223	0.00711	0.000756554	0.00112
0.91567	0.00223	0.00715	0.000757884	0.00112
0.91581	0.00223	0.00718	0.000758295	0.00112
0.91594	0.00222	0.00721	0.000758272	0.00113
0.91608	0.00222	0.00724	0.000757531	0.00113
0.91621	0.00222	0.00727	0.00075547	0.00113
0.91635	0.00222	0.00731	0.00075293	0.00114
0.91648	0.00222	0.00735	0.00075374	0.00114
0.91662	0.00221	0.00739	0.000758555	0.00114
0.91675	0.00221	0.00743	0.000763816	0.00115
0.91689	0.00221	0.00747	0.000766086	0.00115
0.91702	0.00221	0.0075	0.000766189	0.00115
0.91716	0.00221	0.00755	0.00076622	0.00116
0.9173	0.0022	0.00759	0.000766107	0.00116
0.91743	0.0022	0.00764	0.000763778	0.00117
0.91757	0.00221	0.00769	0.000759636	0.00117
0.9177	0.0022	0.00774	0.000755794	0.00118
0.91784	0.0022	0.00779	0.000754285	0.00118
0.91797	0.0022	0.00783	0.000755061	0.00118
0.91811	0.0022	0.00788	0.000756433	0.00119
0.91825	0.00221	0.00791	0.000757608	0.00119
0.91838	0.00221	0.00796	0.000758325	0.0012
0.91852	0.00221	0.00801	0.000760207	0.0012
0.91865	0.00221	0.00806	0.000762917	0.00121
0.91879	0.00222	0.00809	0.000764689	0.00121
0.91893	0.00224	0.00812	0.000765246	0.00122
0.91906	0.00224	0.00815	0.000766109	0.00122
0.9192	0.00224	0.00818	0.000767401	0.00123
0.91934	0.00224	0.00822	0.00076855	0.00123
0.91947	0.00225	0.00825	0.000769831	0.00124
0.91961	0.00225	0.0083	0.000771058	0.00124
0.91974	0.00225	0.00834	0.000771553	0.00125
0.91988	0.00225	0.00838	0.000771247	0.00126
0.92002	0.00225	0.00841	0.000772131	0.00126
0.92015	0.00225	0.00844	0.000774115	0.00127
0.92029	0.00226	0.00848	0.000775969	0.00127
0.92043	0.00225	0.00851	0.000776022	0.00128
0.92056	0.00225	0.00854	0.000774405	0.00128
0.9207	0.00225	0.00856	0.000772552	0.00129
0.92084	0.00226	0.00858	0.000769926	0.0013
0.92097	0.00226	0.00861	0.000767523	0.0013
0.92111	0.00226	0.00864	0.000767573	0.00131
0.92125	0.00226	0.00867	0.00077005	0.00131
0.92139	0.00226	0.0087	0.000771918	0.00132
0.92152	0.00226	0.00873	0.000772459	0.00133
0.92166	0.00225	0.00877	0.000773503	0.00133
0.9218	0.00225	0.00881	0.000777011	0.00134
0.92193	0.00225	0.00885	0.000782186	0.00134
0.92207	0.00226	0.00889	0.000786949	0.00135
0.92221	0.00227	0.00892	0.000791087	0.00136
0.92234	0.00227	0.00896	0.000794903	0.00136
0.92248	0.00227	0.00899	0.000796775	0.00137
0.92262	0.00228	0.00901	0.000797495	0.00138
0.92276	0.00228	0.00904	0.000797421	0.00138
0.92289	0.00229	0.00908	0.000796621	0.00139
0.92303	0.00229	0.00911	0.000792196	0.00139
0.92317	0.00228	0.00914	0.000785142	0.0014
0.92331	0.00228	0.00915	0.000776625	0.00141
0.92344	0.00229	0.00917	0.000769364	0.00141
0.92358	0.00229	0.0092	0.000763723	0.00142
0.92372	0.00228	0.00923	0.000761222	0.00143
0.92386	0.00228	0.00927	0.000761404	0.00143
0.92399	0.00229	0.00929	0.000762983	0.00144
0.92413	0.0023	0.00932	0.000764403	0.00145
0.92427	0.00231	0.00934	0.000765318	0.00145
0.92441	0.00231	0.00937	0.000765768	0.00146
0.92455	0.00232	0.00941	0.000766182	0.00147
0.92468	0.00232	0.00944	0.000767654	0.00147
0.92482	0.00233	0.00947	0.000769545	0.00148
0.92496	0.00232	0.00951	0.000771677	0.00148
0.9251	0.00231	0.00955	0.000773173	0.00149
0.92524	0.00232	0.00959	0.000773895	0.0015
0.92537	0.00232	0.00962	0.000772803	0.0015
0.92551	0.00233	0.00964	0.000771175	0.00151
0.92565	0.00234	0.00967	0.000770105	0.00152
0.92579	0.00234	0.0097	0.000768782	0.00152
0.92593	0.00234	0.00972	0.000767456	0.00153
0.92606	0.00235	0.00975	0.000766787	0.00154
0.9262	0.00237	0.00977	0.000766679	0.00154
0.92634	0.00237	0.0098	0.000766053	0.00155
0.92648	0.00238	0.00984	0.000765507	0.00156
0.92662	0.00239	0.00987	0.000765607	0.00156
0.92676	0.00239	0.0099	0.00076603	0.00157
0.92689	0.0024	0.00991	0.000766481	0.00158
0.92703	0.0024	0.00993	0.000765618	0.00158
0.92717	0.00239	0.00995	0.000765094	0.00159
0.92731	0.0024	0.00997	0.000765099	0.00159
0.92745	0.0024	0.01	0.000765559	0.0016
0.92759	0.0024	0.01002	0.000766245	0.00161
0.92773	0.0024	0.01005	0.000766453	0.00161
0.92787	0.00239	0.01008	0.000765521	0.00162
0.928	0.0024	0.0101	0.000765095	0.00163
0.92814	0.00241	0.01012	0.000765898	0.00163
0.92828	0.00241	0.01015	0.000767469	0.00164
0.92842	0.00241	0.01018	0.000767998	0.00165
0.92856	0.00241	0.0102	0.000767397	0.00165
0.9287	0.00242	0.01021	0.000767347	0.00166
0.92884	0.00243	0.01023	0.000768949	0.00167
0.92898	0.00243	0.01025	0.000770873	0.00167
0.92912	0.00242	0.01029	0.000771429	0.00168
0.92926	0.00242	0.01032	0.0007705	0.00169
0.9294	0.00243	0.01034	0.000771139	0.00169
0.92954	0.00244	0.01037	0.000773548	0.0017
0.92967	0.00243	0.0104	0.000776891	0.00171
0.92981	0.00243	0.01043	0.000780711	0.00171
0.92995	0.00244	0.01045	0.000785042	0.00172
0.93009	0.00244	0.01047	0.000789531	0.00173
0.93023	0.00245	0.0105	0.000793434	0.00173
0.93037	0.00245	0.01053	0.000794366	0.00174
0.93051	0.00245	0.01055	0.000792506	0.00175
0.93065	0.00246	0.01057	0.000789495	0.00175
0.93079	0.00246	0.01059	0.000787885	0.00176
0.93093	0.00246	0.01061	0.000787414	0.00177
0.93107	0.00246	0.01064	0.000787214	0.00177
0.93121	0.00246	0.01066	0.00078813	0.00178
0.93135	0.00247	0.01068	0.000789564	0.00179
0.93149	0.00248	0.0107	0.000791198	0.00179
0.93163	0.00249	0.01072	0.000792907	0.0018
0.93177	0.00249	0.01074	0.000794092	0.00181
0.93191	0.0025	0.01076	0.000795821	0.00181
0.93205	0.00251	0.01078	0.00079956	0.00182
0.93219	0.00252	0.01079	0.000802627	0.00183
0.93233	0.00253	0.0108	0.000804525	0.00184
0.93247	0.00253	0.01082	0.000804269	0.00184
0.93261	0.00253	0.01084	0.000802466	0.00185
0.93275	0.00253	0.01085	0.00080063	0.00186
0.93289	0.00254	0.01087	0.000799364	0.00186
0.93303	0.00254	0.01089	0.000798712	0.00187
0.93317	0.00254	0.0109	0.000797679	0.00188
0.93331	0.00254	0.01091	0.000795917	0.00189
0.93345	0.00254	0.01091	0.000793504	0.00189
0.93359	0.00254	0.01092	0.000792177	0.0019
0.93373	0.00254	0.01093	0.000791699	0.00191
0.93388	0.00253	0.01095	0.000792316	0.00191
0.93402	0.00253	0.01097	0.000794122	0.00192
0.93416	0.00253	0.01098	0.000796532	0.00193
0.9343	0.00253	0.011	0.000797782	0.00193
0.93444	0.00253	0.01102	0.000797311	0.00194
0.93458	0.00252	0.01105	0.00079932	0.00195
0.93472	0.00252	0.01109	0.000803843	0.00195
0.93486	0.00251	0.01112	0.00080883	0.00196
0.935	0.00251	0.01115	0.000812503	0.00197
0.93514	0.00251	0.01119	0.000814008	0.00197
0.93528	0.00251	0.01122	0.000814929	0.00198
0.93543	0.00251	0.01124	0.000815634	0.00199
0.93557	0.00252	0.01126	0.000816332	0.002
0.93571	0.00252	0.01129	0.000816885	0.002
0.93585	0.00252	0.01132	0.00081595	0.00201
0.93599	0.00252	0.01135	0.000813084	0.00202
0.93613	0.00252	0.01137	0.000808263	0.00202
0.93627	0.00253	0.0114	0.000804432	0.00203
0.93641	0.00253	0.01144	0.000802064	0.00204
0.93656	0.00252	0.01148	0.000801076	0.00205
0.9367	0.00251	0.01153	0.000799573	0.00205
0.93684	0.00251	0.01156	0.000798657	0.00206
0.93698	0.00251	0.0116	0.00080007	0.00207
0.93712	0.00252	0.01164	0.000803364	0.00207
0.93726	0.00252	0.01168	0.000807228	0.00208
0.93741	0.00251	0.01173	0.000811499	0.00209
0.93755	0.00252	0.01177	0.000814117	0.0021
0.93769	0.00253	0.0118	0.000814673	0.0021
0.93783	0.00253	0.01182	0.000813603	0.00211
0.93797	0.00253	0.01185	0.000810691	0.00212
0.93811	0.00253	0.01188	0.00080597	0.00213
0.93826	0.00254	0.0119	0.000802156	0.00213
0.9384	0.00254	0.01192	0.000801647	0.00214
0.93854	0.00254	0.01195	0.000803306	0.00215
0.93868	0.00253	0.01198	0.000804111	0.00216
0.93882	0.00252	0.01202	0.0008041	0.00216
0.93897	0.00253	0.01205	0.000803205	0.00217
0.93911	0.00254	0.01207	0.000800576	0.00218
0.93925	0.00255	0.01209	0.000797246	0.00219
0.93939	0.00255	0.01213	0.000796547	0.0022
0.93954	0.00256	0.01216	0.000797384	0.0022
0.93968	0.00256	0.01219	0.000797488	0.00221
0.93982	0.00256	0.01222	0.000796398	0.00222
0.93996	0.00256	0.01225	0.000795159	0.00223
0.94011	0.00256	0.0123	0.000792821	0.00224
0.94025	0.00256	0.01235	0.000789934	0.00224
0.94039	0.00257	0.01239	0.000787404	0.00225
0.94053	0.00258	0.01241	0.000785299	0.00226
0.94068	0.00258	0.01244	0.00078297	0.00227
0.94082	0.00258	0.01246	0.000780683	0.00228
0.94096	0.00258	0.01249	0.000779776	0.00229
0.94111	0.00259	0.01253	0.0007814	0.0023
0.94125	0.00259	0.01256	0.000784825	0.0023
0.94139	0.00259	0.01259	0.000788155	0.00231
0.94153	0.0026	0.01262	0.000791305	0.00232
0.94168	0.00261	0.01264	0.000794209	0.00233
0.94182	0.00262	0.01267	0.00079604	0.00234
0.94196	0.00263	0.0127	0.000797233	0.00235
0.94211	0.00263	0.01273	0.000798141	0.00236
0.94225	0.00264	0.01276	0.00079875	0.00237
0.94239	0.00266	0.01278	0.000799722	0.00238
0.94254	0.00267	0.01281	0.000802201	0.00238
0.94268	0.00268	0.01284	0.000806355	0.00239
0.94282	0.00268	0.01288	0.000811546	0.0024
0.94297	0.00268	0.01293	0.000817455	0.00241
0.94311	0.00269	0.01296	0.00082296	0.00242
0.94325	0.0027	0.01298	0.000827591	0.00243
0.9434	0.0027	0.01302	0.000831195	0.00244
0.94354	0.0027	0.01305	0.000833846	0.00245
0.94368	0.00271	0.01308	0.000835506	0.00246
0.94383	0.00272	0.01311	0.000836745	0.00247
0.94397	0.00274	0.01313	0.000838036	0.00248
0.94411	0.00274	0.01316	0.000838916	0.00249
0.94426	0.00274	0.0132	0.000838177	0.0025
0.9444	0.00275	0.01325	0.000836709	0.00251
0.94455	0.00275	0.01328	0.000835566	0.00252
0.94469	0.00276	0.01331	0.000834776	0.00253
0.94483	0.00277	0.01334	0.000833974	0.00254
0.94498	0.00277	0.01338	0.000834697	0.00255
0.94512	0.00278	0.01341	0.000837765	0.00256
0.94527	0.00279	0.01343	0.000840921	0.00257
0.94541	0.00279	0.01346	0.000843762	0.00258
0.94555	0.00279	0.01349	0.000846772	0.00259
0.9457	0.0028	0.01353	0.000851404	0.0026
0.94584	0.00281	0.01356	0.000857142	0.00261
0.94599	0.00282	0.01359	0.000860904	0.00262
0.94613	0.00282	0.01361	0.000862009	0.00263
0.94628	0.00282	0.01364	0.000860854	0.00264
0.94642	0.00282	0.01367	0.000858374	0.00265
0.94656	0.00282	0.01369	0.000857723	0.00266
0.94671	0.00283	0.01372	0.000857679	0.00267
0.94685	0.00283	0.01375	0.000857634	0.00268
0.947	0.00283	0.01378	0.000857022	0.0027
0.94714	0.00283	0.0138	0.00085588	0.00271
0.94729	0.00284	0.01383	0.000854232	0.00272
0.94743	0.00284	0.01386	0.00085259	0.00273
0.94758	0.00284	0.0139	0.000852077	0.00274
0.94772	0.00283	0.01395	0.00085403	0.00275
0.94787	0.00283	0.01399	0.000857998	0.00276
0.94801	0.00283	0.01403	0.000861412	0.00277
0.94816	0.00283	0.01406	0.000863435	0.00278
0.9483	0.00282	0.0141	0.000863706	0.00279
0.94845	0.00282	0.01414	0.000863588	0.0028
0.94859	0.00281	0.01419	0.000864348	0.00281
0.94874	0.00282	0.01423	0.000867085	0.00283
0.94888	0.00282	0.01429	0.000871456	0.00284
0.94903	0.00282	0.01434	0.00087302	0.00285
0.94917	0.00282	0.01437	0.000872239	0.00286
0.94932	0.00283	0.0144	0.000871526	0.00287
0.94946	0.00284	0.01442	0.000873068	0.00288
0.94961	0.00284	0.01446	0.00087673	0.00289
0.94975	0.00284	0.0145	0.000879388	0.0029
0.9499	0.00283	0.01455	0.000878884	0.00291
0.95005	0.00284	0.01461	0.000875926	0.00292
0.95019	0.00284	0.01465	0.00087623	0.00294
0.95034	0.00285	0.01468	0.000880112	0.00295
0.95048	0.00285	0.01472	0.000886086	0.00296
0.95063	0.00285	0.01476	0.000892475	0.00297
0.95077	0.00285	0.0148	0.000896033	0.00298
0.95092	0.00285	0.01483	0.000895464	0.00299
0.95107	0.00285	0.01486	0.000892346	0.003
0.95121	0.00285	0.01489	0.00088953	0.00301
0.95136	0.00284	0.01492	0.000887508	0.00302
0.9515	0.00284	0.01495	0.000884807	0.00304
0.95165	0.00285	0.01498	0.000880646	0.00305
0.9518	0.00285	0.01501	0.000875418	0.00306
0.95194	0.00284	0.01504	0.000870538	0.00307
0.95209	0.00284	0.01507	0.000866371	0.00308
0.95223	0.00284	0.0151	0.000863265	0.00309
0.95238	0.00285	0.01513	0.000861363	0.0031
0.95253	0.00284	0.01516	0.000861479	0.00311
0.95267	0.00284	0.01519	0.00086367	0.00313
0.95282	0.00284	0.01522	0.000866605	0.00314
0.95297	0.00285	0.01526	0.000867015	0.00315
0.95311	0.00286	0.01529	0.000864057	0.00316
0.95326	0.00286	0.01533	0.000860148	0.00317
0.95341	0.00286	0.01537	0.000856977	0.00318
0.95355	0.00287	0.01542	0.000855576	0.00319
0.9537	0.00287	0.01547	0.000856807	0.0032
0.95385	0.00288	0.01551	0.000860507	0.00321
0.95399	0.00288	0.01556	0.000863601	0.00322
0.95414	0.00288	0.0156	0.000865939	0.00323
0.95429	0.00289	0.01565	0.000867988	0.00325
0.95443	0.0029	0.01569	0.000869813	0.00326
0.95458	0.00292	0.01574	0.000871639	0.00327
0.95473	0.00292	0.01577	0.000874119	0.00328
0.95487	0.00292	0.0158	0.000876768	0.00329
0.95502	0.00293	0.01582	0.000879265	0.0033
0.95517	0.00294	0.01584	0.000880661	0.00331
0.95532	0.00295	0.01588	0.00088089	0.00332
0.95546	0.00295	0.01591	0.000881284	0.00333
0.95561	0.00295	0.01594	0.00088306	0.00334
0.95576	0.00296	0.01598	0.00088554	0.00335
0.95591	0.00297	0.01601	0.000888254	0.00336
0.95605	0.00297	0.01606	0.000891029	0.00337
0.9562	0.00297	0.0161	0.000893565	0.00338
0.95635	0.00297	0.01615	0.00089586	0.00339
0.95649	0.00298	0.01619	0.000898726	0.0034
0.95664	0.00299	0.01622	0.000902252	0.00341
0.95679	0.00299	0.01626	0.000906652	0.00342
0.95694	0.00299	0.01631	0.000910317	0.00343
0.95709	0.00299	0.01635	0.000912706	0.00344
0.95723	0.003	0.01638	0.000913634	0.00345
0.95738	0.00301	0.01642	0.000914096	0.00346
0.95753	0.003	0.01646	0.000914642	0.00347
0.95768	0.00301	0.01651	0.000914495	0.00348
0.95782	0.00301	0.01655	0.000914096	0.00349
0.95797	0.00303	0.01658	0.000913803	0.0035
0.95812	0.00304	0.01661	0.000913598	0.00351
0.95827	0.00305	0.01665	0.000913607	0.00352
0.95842	0.00305	0.01669	0.000914248	0.00353
0.95857	0.00305	0.01674	0.000914847	0.00354
0.95871	0.00306	0.01678	0.000915568	0.00355
0.95886	0.00307	0.01683	0.000916644	0.00356
0.95901	0.00306	0.01687	0.000918956	0.00357
0.95916	0.00307	0.01691	0.000922177	0.00358
0.95931	0.00308	0.01695	0.000926214	0.00359
0.95946	0.00309	0.01699	0.00092947	0.0036
0.9596	0.00309	0.01703	0.000931139	0.00361
0.95975	0.00309	0.01708	0.000931007	0.00362
0.9599	0.00309	0.01714	0.000930575	0.00363
0.96005	0.0031	0.01719	0.000932357	0.00364
0.9602	0.0031	0.01724	0.000933401	0.00365
0.96035	0.0031	0.01729	0.000932759	0.00366
0.9605	0.0031	0.01733	0.000930989	0.00367
0.96064	0.0031	0.01738	0.000929172	0.00368
0.96079	0.0031	0.01741	0.000929972	0.00369
0.96094	0.00311	0.01746	0.000932219	0.0037
0.96109	0.0031	0.01751	0.000934127	0.00371
0.96124	0.0031	0.01756	0.000934326	0.00373
0.96139	0.0031	0.01761	0.00093308	0.00374
0.96154	0.00311	0.01766	0.000932453	0.00375
0.96169	0.00311	0.01771	0.000933479	0.00376
0.96184	0.00311	0.01776	0.000936133	0.00377
0.96199	0.0031	0.01782	0.000939268	0.00378
0.96214	0.0031	0.01786	0.00094273	0.00379
0.96228	0.00311	0.0179	0.000946403	0.0038
0.96243	0.00311	0.01794	0.000950583	0.00381
0.96258	0.0031	0.01798	0.000954372	0.00382
0.96273	0.00309	0.01802	0.000956425	0.00383
0.96288	0.00309	0.01806	0.000957564	0.00384
0.96303	0.0031	0.0181	0.000959726	0.00386
0.96318	0.00312	0.01815	0.000963339	0.00387
0.96333	0.00312	0.01821	0.000966475	0.00388
0.96348	0.00312	0.01825	0.000968377	0.00389
0.96363	0.00312	0.0183	0.000969907	0.0039
0.96378	0.00313	0.01834	0.000973383	0.00391
0.96393	0.00315	0.01837	0.000978943	0.00392
0.96408	0.00315	0.01842	0.000984333	0.00394
0.96423	0.00315	0.01848	0.000987341	0.00395
0.96438	0.00317	0.01853	0.000987857	0.00396
0.96453	0.00318	0.01858	0.000987109	0.00397
0.96468	0.00318	0.01862	0.000986504	0.00398
0.96483	0.00318	0.01866	0.000988541	0.00399
0.96498	0.00318	0.01869	0.000993437	0.004
0.96513	0.00319	0.01873	0.000995707	0.00402
0.96528	0.00319	0.01877	0.00099506	0.00403
0.96543	0.0032	0.01881	0.000992982	0.00404
0.96558	0.0032	0.01885	0.000990867	0.00405
0.96573	0.00319	0.01889	0.000988752	0.00406
0.96588	0.0032	0.01892	0.000987513	0.00407
0.96603	0.0032	0.01896	0.000987536	0.00409
0.96618	0.0032	0.01901	0.000988125	0.0041
0.96633	0.0032	0.01906	0.000987854	0.00411
0.96648	0.0032	0.0191	0.000986952	0.00412
0.96664	0.00321	0.01914	0.000987202	0.00413
0.96679	0.00322	0.01918	0.00098977	0.00415
0.96694	0.00321	0.01922	0.000993483	0.00416
0.96709	0.00321	0.01926	0.000995687	0.00417
0.96724	0.00322	0.0193	0.000996242	0.00418
0.96739	0.00323	0.01933	0.000996928	0.00419
0.96754	0.00324	0.01938	0.000999109	0.00421
0.96769	0.00323	0.01944	0.001	0.00422
0.96784	0.00323	0.01949	0.00101	0.00423
0.96799	0.00323	0.01953	0.00101	0.00424
0.96814	0.00324	0.01958	0.00101	0.00426
0.9683	0.00324	0.01962	0.00102	0.00427
0.96845	0.00324	0.01967	0.00102	0.00428
0.9686	0.00324	0.01972	0.00102	0.0043
0.96875	0.00325	0.01976	0.00102	0.00431
0.9689	0.00327	0.0198	0.00102	0.00432
0.96905	0.00328	0.01984	0.00102	0.00434
0.9692	0.00328	0.01988	0.00103	0.00435
0.96936	0.00327	0.01992	0.00103	0.00436
0.96951	0.00328	0.01995	0.00103	0.00438
0.96966	0.00328	0.01999	0.00103	0.00439
0.96981	0.00328	0.02003	0.00103	0.0044
0.96996	0.00328	0.02008	0.00103	0.00442
0.97011	0.00328	0.02012	0.00102	0.00443
0.97027	0.00329	0.02016	0.00102	0.00445
0.97042	0.00329	0.02021	0.00102	0.00446
0.97057	0.00329	0.02026	0.00102	0.00447
0.97072	0.00329	0.02031	0.00102	0.00449
0.97087	0.0033	0.02035	0.00102	0.0045
0.97103	0.00331	0.02039	0.00103	0.00452
0.97118	0.00332	0.02043	0.00103	0.00453
0.97133	0.00332	0.02047	0.00103	0.00455
0.97148	0.00333	0.02052	0.00103	0.00456
0.97163	0.00334	0.02056	0.00103	0.00458
0.97179	0.00335	0.0206	0.00103	0.0046
0.97194	0.00336	0.02064	0.00103	0.00461
0.97209	0.00337	0.02069	0.00103	0.00463
0.97224	0.00338	0.02075	0.00103	0.00464
0.9724	0.00338	0.02081	0.00103	0.00466
0.97255	0.0034	0.02085	0.00102	0.00468
0.9727	0.00341	0.0209	0.00102	0.00469
0.97285	0.00342	0.02096	0.00102	0.00471
0.97301	0.00342	0.02103	0.00102	0.00473
0.97316	0.00343	0.02109	0.00102	0.00474
0.97331	0.00344	0.02115	0.00102	0.00476
0.97347	0.00344	0.02121	0.00102	0.00478
0.97362	0.00344	0.02127	0.00102	0.00479
0.97377	0.00344	0.02131	0.00103	0.00481
0.97392	0.00344	0.02135	0.00103	0.00483
0.97408	0.00345	0.0214	0.00103	0.00484
0.97423	0.00346	0.02146	0.00103	0.00486
0.97438	0.00347	0.02152	0.00103	0.00488
0.97454	0.00347	0.02158	0.00102	0.0049
0.97469	0.00348	0.02163	0.00103	0.00491
0.97484	0.00348	0.02168	0.00103	0.00493
0.975	0.00349	0.02174	0.00103	0.00495
0.97515	0.00349	0.0218	0.00104	0.00497
0.9753	0.00349	0.02187	0.00104	0.00498
0.97546	0.0035	0.02193	0.00104	0.005
0.97561	0.00351	0.02199	0.00104	0.00502
0.97576	0.00351	0.02205	0.00104	0.00504
0.97592	0.00351	0.02211	0.00104	0.00506
0.97607	0.0035	0.02216	0.00104	0.00508
0.97622	0.00351	0.02221	0.00105	0.00509
0.97638	0.00353	0.02227	0.00105	0.00511
0.97653	0.00353	0.02233	0.00106	0.00513
0.97669	0.00353	0.0224	0.00106	0.00515
0.97684	0.00354	0.02246	0.00107	0.00517
0.97699	0.00355	0.02251	0.00107	0.00519
0.97715	0.00357	0.02255	0.00107	0.0052
0.9773	0.00357	0.0226	0.00107	0.00522
0.97746	0.00357	0.02266	0.00107	0.00524
0.97761	0.00357	0.02273	0.00107	0.00526
0.97776	0.00358	0.0228	0.00107	0.00528
0.97792	0.00359	0.02287	0.00107	0.00529
0.97807	0.00359	0.02295	0.00108	0.00531
0.97823	0.00359	0.02303	0.00108	0.00533
0.97838	0.0036	0.02311	0.00108	0.00535
0.97854	0.00361	0.02318	0.00108	0.00537
0.97869	0.00362	0.02324	0.00109	0.00538
0.97884	0.00361	0.02331	0.00109	0.0054
0.979	0.00361	0.02337	0.00109	0.00542
0.97915	0.00363	0.02343	0.0011	0.00543
0.97931	0.00364	0.0235	0.0011	0.00545
0.97946	0.00364	0.02357	0.00109	0.00547
0.97962	0.00364	0.02364	0.00109	0.00548
0.97977	0.00363	0.02371	0.00109	0.0055
0.97993	0.00363	0.02376	0.0011	0.00552
0.98008	0.00364	0.02382	0.0011	0.00553
0.98024	0.00365	0.02388	0.0011	0.00555
0.98039	0.00365	0.02394	0.0011	0.00557
0.98055	0.00365	0.02401	0.0011	0.00558
0.9807	0.00366	0.02407	0.0011	0.0056
0.98086	0.00366	0.02414	0.0011	0.00561
0.98101	0.00366	0.02421	0.0011	0.00563
0.98117	0.00366	0.02428	0.0011	0.00565
0.98132	0.00366	0.02434	0.0011	0.00566
0.98148	0.00367	0.02439	0.0011	0.00568
0.98163	0.00368	0.02444	0.0011	0.00569
0.98179	0.00368	0.0245	0.0011	0.00571
0.98194	0.00368	0.02456	0.0011	0.00572
0.9821	0.00368	0.02462	0.00111	0.00574
0.98226	0.00369	0.02468	0.00111	0.00575
0.98241	0.00371	0.02473	0.00111	0.00577
0.98257	0.00371	0.0248	0.00111	0.00578
0.98272	0.0037	0.02486	0.00112	0.0058
0.98288	0.00371	0.02492	0.00112	0.00582
0.98303	0.00371	0.02496	0.00112	0.00583
0.98319	0.00371	0.025	0.00112	0.00585
0.98335	0.00371	0.02504	0.00112	0.00586
0.9835	0.00371	0.02509	0.00112	0.00588
0.98366	0.00372	0.02514	0.00112	0.00589
0.98381	0.00374	0.0252	0.00112	0.00591
0.98397	0.00375	0.02525	0.00113	0.00592
0.98413	0.00375	0.0253	0.00113	0.00594
0.98428	0.00374	0.02535	0.00113	0.00595
0.98444	0.00375	0.02539	0.00114	0.00597
0.9846	0.00376	0.02543	0.00114	0.00598
0.98475	0.00376	0.02547	0.00114	0.006
0.98491	0.00376	0.0255	0.00114	0.00601
0.98507	0.00376	0.02554	0.00114	0.00603
0.98522	0.00377	0.02557	0.00114	0.00604
0.98538	0.00379	0.0256	0.00114	0.00606
0.98553	0.0038	0.02566	0.00114	0.00607
0.98569	0.00381	0.02572	0.00114	0.00609
0.98585	0.00381	0.02578	0.00114	0.00611
0.98601	0.00382	0.02584	0.00115	0.00612
0.98616	0.00383	0.0259	0.00115	0.00614
0.98632	0.00384	0.02594	0.00115	0.00615
0.98648	0.00384	0.02599	0.00116	0.00617
0.98663	0.00385	0.02603	0.00116	0.00618
0.98679	0.00386	0.02608	0.00116	0.0062
0.98695	0.00387	0.02614	0.00117	0.00622
0.9871	0.00387	0.02621	0.00117	0.00623
0.98726	0.00387	0.02627	0.00117	0.00625
0.98742	0.00388	0.02633	0.00116	0.00626
0.98758	0.00389	0.02638	0.00116	0.00628
0.98773	0.00389	0.02643	0.00117	0.0063
0.98789	0.00389	0.02649	0.00117	0.00631
0.98805	0.00389	0.02655	0.00118	0.00633
0.98821	0.00389	0.02661	0.00118	0.00634
0.98836	0.0039	0.02667	0.00118	0.00636
0.98852	0.0039	0.02672	0.00118	0.00638
0.98868	0.0039	0.02677	0.00118	0.00639
0.98884	0.0039	0.02683	0.00118	0.00641
0.98899	0.00391	0.02687	0.00118	0.00643
0.98915	0.00393	0.02691	0.00118	0.00645
0.98931	0.00394	0.02696	0.00119	0.00646
0.98947	0.00394	0.02702	0.00119	0.00648
0.98962	0.00394	0.0271	0.00119	0.0065
0.98978	0.00395	0.02716	0.00119	0.00652
0.98994	0.00396	0.02721	0.0012	0.00653
0.9901	0.00395	0.02727	0.0012	0.00655
0.99026	0.00395	0.02733	0.00121	0.00657
0.99042	0.00395	0.02738	0.00121	0.00659
0.99057	0.00395	0.02743	0.00121	0.00661
0.99073	0.00396	0.02749	0.00121	0.00662
0.99089	0.00396	0.02754	0.00121	0.00664
0.99105	0.00396	0.0276	0.00121	0.00666
0.99121	0.00396	0.02767	0.00121	0.00668
0.99137	0.00398	0.02773	0.00122	0.00669
0.99152	0.00399	0.0278	0.00122	0.00671
0.99168	0.00398	0.02788	0.00123	0.00673
0.99184	0.00398	0.02796	0.00123	0.00675
0.992	0.00399	0.02802	0.00123	0.00677
0.99216	0.004	0.02807	0.00124	0.00679
0.99232	0.00401	0.02812	0.00124	0.00681
0.99248	0.004	0.02817	0.00124	0.00682
0.99264	0.004	0.02824	0.00124	0.00684
0.99279	0.004	0.02831	0.00124	0.00686
0.99295	0.00401	0.02839	0.00124	0.00688
0.99311	0.00402	0.02846	0.00124	0.0069
0.99327	0.00402	0.02853	0.00124	0.00692
0.99343	0.00403	0.02859	0.00124	0.00693
0.99359	0.00404	0.02864	0.00124	0.00695
0.99375	0.00405	0.0287	0.00124	0.00697
0.99391	0.00406	0.02877	0.00124	0.00699
0.99407	0.00406	0.02884	0.00124	0.00701
0.99423	0.00406	0.0289	0.00125	0.00702
0.99439	0.00407	0.02897	0.00125	0.00704
0.99455	0.00409	0.02903	0.00125	0.00706
0.99471	0.0041	0.02911	0.00125	0.00708
0.99487	0.00411	0.02919	0.00125	0.0071
0.99502	0.00412	0.02926	0.00125	0.00711
0.99518	0.00413	0.02932	0.00125	0.00713
0.99534	0.00414	0.02938	0.00125	0.00715
0.9955	0.00415	0.02944	0.00125	0.00717
0.99566	0.00416	0.0295	0.00125	0.00719
0.99582	0.00417	0.02957	0.00125	0.0072
0.99598	0.00418	0.02963	0.00126	0.00722
0.99614	0.00418	0.0297	0.00126	0.00724
0.9963	0.00418	0.02978	0.00126	0.00726
0.99646	0.00418	0.02986	0.00126	0.00728
0.99662	0.00419	0.02993	0.00126	0.0073
0.99678	0.0042	0.03	0.00127	0.00732
0.99694	0.00422	0.03006	0.00127	0.00734
0.99711	0.00422	0.03013	0.00127	0.00735
0.99727	0.00422	0.03021	0.00128	0.00737
0.99743	0.00423	0.03028	0.00128	0.00739
0.99759	0.00424	0.03035	0.00129	0.00741
0.99775	0.00426	0.03043	0.00129	0.00743
0.99791	0.00426	0.03051	0.00129	0.00745
0.99807	0.00426	0.03059	0.00129	0.00747
0.99823	0.00426	0.03067	0.00129	0.00749
0.99839	0.00427	0.03074	0.00129	0.00751
0.99855	0.00427	0.03081	0.0013	0.00753
0.99871	0.00428	0.03089	0.0013	0.00755
0.99887	0.00428	0.03096	0.0013	0.00757
0.99903	0.00429	0.03104	0.00131	0.00759
0.99919	0.00431	0.03112	0.00132	0.00761
0.99936	0.00433	0.03121	0.00132	0.00763
0.99952	0.00433	0.03129	0.00133	0.00765
0.99968	0.00434	0.03136	0.00133	0.00767
0.99984	0.00435	0.03142	0.00132	0.00769
1	0.00436	0.03149	0.00133	0.00771
1.00016	0.00438	0.03156	0.00133	0.00773
1.00032	0.00438	0.03163	0.00133	0.00775
1.00048	0.00438	0.0317	0.00134	0.00777
1.00065	0.00439	0.03177	0.00134	0.00779
1.00081	0.0044	0.03185	0.00135	0.00781
1.00097	0.00441	0.03194	0.00135	0.00783
1.00113	0.0044	0.03205	0.00136	0.00785
1.00129	0.0044	0.03215	0.00136	0.00787
1.00145	0.00441	0.03224	0.00136	0.00789
1.00162	0.00442	0.03233	0.00137	0.00791
1.00178	0.00442	0.03242	0.00137	0.00793
1.00194	0.00442	0.03252	0.00137	0.00795
1.0021	0.00442	0.0326	0.00138	0.00797
1.00226	0.00442	0.03268	0.00138	0.008
1.00243	0.00442	0.03277	0.00139	0.00802
1.00259	0.00442	0.03286	0.0014	0.00804
1.00275	0.00441	0.03295	0.0014	0.00806
1.00291	0.00441	0.03304	0.0014	0.00808
1.00307	0.00442	0.03312	0.00141	0.0081
1.00324	0.00443	0.03319	0.00141	0.00812
1.0034	0.00442	0.03327	0.00141	0.00815
1.00356	0.00441	0.03336	0.00141	0.00817
1.00372	0.00441	0.03344	0.00142	0.00819
1.00389	0.00442	0.03352	0.00142	0.00821
1.00405	0.00443	0.0336	0.00142	0.00823
1.00421	0.00443	0.03369	0.00142	0.00826
1.00437	0.00444	0.03377	0.00142	0.00828
1.00454	0.00444	0.03383	0.00142	0.0083
1.0047	0.00446	0.0339	0.00142	0.00832
1.00486	0.00447	0.03397	0.00143	0.00834
1.00503	0.00447	0.03406	0.00143	0.00837
1.00519	0.00447	0.03415	0.00144	0.00839
1.00535	0.00447	0.03423	0.00145	0.00841
1.00551	0.00448	0.03431	0.00145	0.00843
1.00568	0.00448	0.0344	0.00145	0.00845
1.00584	0.00447	0.03449	0.00146	0.00847
1.006	0.00447	0.03457	0.00146	0.0085
1.00617	0.00448	0.03464	0.00146	0.00852
1.00633	0.00449	0.03471	0.00146	0.00854
1.00649	0.00449	0.0348	0.00146	0.00856
1.00666	0.00449	0.0349	0.00147	0.00858
1.00682	0.00449	0.03498	0.00147	0.0086
1.00698	0.0045	0.03506	0.00148	0.00862
1.00715	0.00451	0.03514	0.00148	0.00865
1.00731	0.00451	0.03522	0.00149	0.00867
1.00747	0.00452	0.03529	0.00149	0.00869
1.00764	0.00452	0.03535	0.0015	0.00871
1.0078	0.00453	0.0354	0.0015	0.00873
1.00797	0.00454	0.03545	0.00151	0.00875
1.00813	0.00455	0.03551	0.00151	0.00877
1.00829	0.00456	0.03559	0.00151	0.00879
1.00846	0.00457	0.03567	0.0015	0.00881
1.00862	0.00458	0.03575	0.0015	0.00883
1.00879	0.0046	0.03582	0.0015	0.00885
1.00895	0.00461	0.0359	0.0015	0.00887
1.00911	0.00461	0.03597	0.0015	0.00889
1.00928	0.00462	0.03603	0.0015	0.00891
1.00944	0.00464	0.03609	0.0015	0.00893
1.00961	0.00465	0.03615	0.0015	0.00895
1.00977	0.00466	0.03623	0.0015	0.00897
1.00994	0.00466	0.03631	0.00151	0.00899
1.0101	0.00466	0.03639	0.00151	0.00901
1.01027	0.00468	0.03647	0.00151	0.00903
1.01043	0.0047	0.03655	0.00152	0.00905
1.01059	0.00471	0.03663	0.00152	0.00907
1.01076	0.00471	0.03672	0.00152	0.00909
1.01092	0.00472	0.03679	0.00152	0.00911
1.01109	0.00473	0.03685	0.00152	0.00913
1.01125	0.00473	0.03692	0.00153	0.00915
1.01142	0.00473	0.037	0.00153	0.00917
1.01158	0.00474	0.03708	0.00154	0.00919
1.01175	0.00476	0.03715	0.00154	0.00921
1.01191	0.00477	0.03722	0.00155	0.00923
1.01208	0.00478	0.03731	0.00155	0.00925
1.01224	0.00478	0.0374	0.00155	0.00927
1.01241	0.00478	0.03749	0.00155	0.00929
1.01258	0.0048	0.03756	0.00156	0.00931
1.01274	0.00482	0.03762	0.00156	0.00933
1.01291	0.00483	0.0377	0.00156	0.00935
1.01307	0.00484	0.03777	0.00157	0.00937
1.01324	0.00484	0.03785	0.00157	0.00939
1.0134	0.00486	0.03793	0.00157	0.00941
1.01357	0.00488	0.03801	0.00157	0.00943
1.01373	0.00488	0.03809	0.00157	0.00945
1.0139	0.00489	0.03816	0.00158	0.00947
1.01407	0.00489	0.03823	0.00158	0.00949
1.01423	0.00491	0.03829	0.00158	0.00951
1.0144	0.00493	0.03835	0.00158	0.00953
1.01456	0.00493	0.03842	0.00159	0.00955
1.01473	0.00494	0.0385	0.0016	0.00957
1.0149	0.00496	0.03857	0.0016	0.00959
1.01506	0.00497	0.03865	0.0016	0.00961
1.01523	0.00499	0.03873	0.00161	0.00963
1.01539	0.00499	0.03881	0.00161	0.00965
1.01556	0.00499	0.03888	0.00161	0.00967
1.01573	0.00501	0.03893	0.00161	0.00969
1.01589	0.00504	0.03899	0.00162	0.00971
1.01606	0.00505	0.03906	0.00162	0.00974
1.01623	0.00506	0.03913	0.00163	0.00976
1.01639	0.00506	0.03921	0.00164	0.00978
1.01656	0.00507	0.03928	0.00165	0.0098
1.01673	0.00508	0.03936	0.00165	0.00982
1.01689	0.00509	0.03945	0.00165	0.00985
1.01706	0.0051	0.03955	0.00166	0.00987
1.01723	0.0051	0.03965	0.00166	0.00989
1.01739	0.00511	0.03974	0.00166	0.00991
1.01756	0.00513	0.03982	0.00167	0.00994
1.01773	0.00514	0.0399	0.00167	0.00996
1.0179	0.00514	0.03998	0.00168	0.00998
1.01806	0.00515	0.04007	0.00168	0.01
1.01823	0.00517	0.04015	0.00169	0.01003
1.0184	0.00518	0.04022	0.0017	0.01005
1.01856	0.00519	0.04029	0.00171	0.01007
1.01873	0.00519	0.04037	0.00171	0.0101
1.0189	0.00521	0.04044	0.00172	0.01012
1.01907	0.00523	0.0405	0.00172	0.01014
1.01923	0.00525	0.04058	0.00172	0.01017
1.0194	0.00526	0.04067	0.00172	0.01019
1.01957	0.00527	0.04076	0.00172	0.01022
1.01974	0.00529	0.04082	0.00172	0.01024
1.0199	0.00531	0.04087	0.00173	0.01026
1.02007	0.00533	0.04093	0.00173	0.01029
1.02024	0.00533	0.041	0.00174	0.01031
1.02041	0.00534	0.04107	0.00174	0.01033
1.02058	0.00536	0.04113	0.00175	0.01036
1.02074	0.00537	0.04119	0.00176	0.01038
1.02091	0.00539	0.04126	0.00176	0.01041
1.02108	0.00539	0.04135	0.00177	0.01043
1.02125	0.00539	0.04144	0.00178	0.01045
1.02142	0.0054	0.04152	0.00178	0.01048
1.02159	0.00541	0.0416	0.00179	0.0105
1.02175	0.00542	0.04167	0.00179	0.01053
1.02192	0.00542	0.04175	0.00179	0.01055
1.02209	0.00543	0.04182	0.0018	0.01057
1.02226	0.00544	0.0419	0.0018	0.0106
1.02243	0.00545	0.04197	0.0018	0.01062
1.0226	0.00547	0.04204	0.0018	0.01064
1.02276	0.00547	0.04212	0.00181	0.01067
1.02293	0.00547	0.0422	0.00181	0.01069
1.0231	0.00549	0.04227	0.00182	0.01071
1.02327	0.0055	0.04233	0.00183	0.01073
1.02344	0.00552	0.0424	0.00183	0.01076
1.02361	0.00553	0.04247	0.00183	0.01078
1.02378	0.00554	0.04254	0.00184	0.0108
1.02395	0.00555	0.0426	0.00184	0.01082
1.02412	0.00556	0.04266	0.00184	0.01085
1.02429	0.00557	0.04273	0.00184	0.01087
1.02445	0.00558	0.04281	0.00184	0.01089
1.02462	0.00558	0.04289	0.00184	0.01091
1.02479	0.0056	0.04296	0.00184	0.01093
1.02496	0.00561	0.04303	0.00185	0.01096
1.02513	0.00562	0.0431	0.00185	0.01098
1.0253	0.00563	0.04318	0.00185	0.011
1.02547	0.00563	0.04326	0.00186	0.01102
1.02564	0.00564	0.04333	0.00186	0.01104
1.02581	0.00565	0.04341	0.00186	0.01107
1.02598	0.00565	0.04351	0.00187	0.01109
1.02615	0.00566	0.0436	0.00188	0.01111
1.02632	0.00567	0.04369	0.00188	0.01113
1.02649	0.00568	0.04377	0.00189	0.01115
1.02666	0.00569	0.04385	0.00189	0.01117
1.02683	0.00569	0.04394	0.0019	0.0112
1.027	0.00569	0.04402	0.0019	0.01122
1.02717	0.0057	0.0441	0.00191	0.01124
1.02734	0.00571	0.04418	0.00191	0.01126
1.02751	0.00572	0.04427	0.00191	0.01128
1.02768	0.00573	0.04436	0.00192	0.01131
1.02785	0.00574	0.04445	0.00192	0.01133
1.02802	0.00575	0.04452	0.00192	0.01135
1.02819	0.00578	0.04458	0.00193	0.01137
1.02836	0.0058	0.04465	0.00193	0.01139
1.02853	0.0058	0.04473	0.00194	0.01141
1.0287	0.0058	0.04482	0.00195	0.01144
1.02887	0.00581	0.0449	0.00195	0.01146
1.02905	0.00583	0.04497	0.00196	0.01148
1.02922	0.00584	0.04504	0.00196	0.0115
1.02939	0.00585	0.04511	0.00197	0.01152
1.02956	0.00586	0.04519	0.00197	0.01154
1.02973	0.00588	0.04526	0.00198	0.01156
1.0299	0.0059	0.04533	0.00198	0.01158
1.03007	0.00591	0.04541	0.00198	0.01161
1.03024	0.00592	0.04549	0.00198	0.01163
1.03041	0.00592	0.04556	0.00199	0.01165
1.03059	0.00594	0.04564	0.002	0.01167
1.03076	0.00596	0.04571	0.00201	0.01169
1.03093	0.00597	0.04579	0.00201	0.01171
1.0311	0.00598	0.04588	0.00201	0.01174
1.03127	0.00599	0.04597	0.00202	0.01176
1.03144	0.00601	0.04606	0.00202	0.01178
1.03161	0.00603	0.04615	0.00203	0.0118
1.03179	0.00603	0.04625	0.00203	0.01183
1.03196	0.00604	0.04634	0.00203	0.01185
1.03213	0.00605	0.04642	0.00204	0.01187
1.0323	0.00608	0.04649	0.00204	0.01189
1.03247	0.0061	0.04657	0.00205	0.01191
1.03264	0.00612	0.04667	0.00205	0.01194
1.03282	0.00612	0.04677	0.00205	0.01196
1.03299	0.00614	0.04686	0.00205	0.01198
1.03316	0.00615	0.04695	0.00205	0.012
1.03333	0.00617	0.04703	0.00205	0.01203
1.03351	0.00618	0.04711	0.00206	0.01205
1.03368	0.00619	0.04718	0.00207	0.01207
1.03385	0.00622	0.04725	0.00208	0.01209
1.03402	0.00624	0.04732	0.00209	0.01211
1.0342	0.00626	0.0474	0.0021	0.01214
1.03437	0.00627	0.04749	0.0021	0.01216
1.03454	0.00627	0.04756	0.00211	0.01218
1.03471	0.00629	0.04762	0.00211	0.0122
1.03489	0.00631	0.04769	0.00212	0.01222
1.03506	0.00633	0.04776	0.00212	0.01224
1.03523	0.00634	0.04784	0.00213	0.01227
1.0354	0.00634	0.04792	0.00213	0.01229
1.03558	0.00636	0.048	0.00213	0.01231
1.03575	0.00638	0.04807	0.00213	0.01233
1.03592	0.00641	0.04815	0.00214	0.01235
1.0361	0.00642	0.04823	0.00215	0.01238
1.03627	0.00643	0.0483	0.00215	0.0124
1.03644	0.00645	0.04835	0.00216	0.01242
1.03662	0.00647	0.04839	0.00217	0.01244
1.03679	0.00648	0.04846	0.00218	0.01246
1.03696	0.00649	0.04854	0.00219	0.01249
1.03714	0.00651	0.04863	0.0022	0.01251
1.03731	0.00653	0.0487	0.00221	0.01253
1.03748	0.00656	0.04877	0.00222	0.01255
1.03766	0.00657	0.04885	0.00222	0.01257
1.03783	0.00658	0.04893	0.00223	0.0126
1.038	0.0066	0.04901	0.00224	0.01262
1.03818	0.00662	0.04908	0.00224	0.01264
1.03835	0.00664	0.04915	0.00225	0.01266
1.03853	0.00666	0.04923	0.00226	0.01268
1.0387	0.00667	0.0493	0.00227	0.0127
1.03887	0.00669	0.04937	0.00228	0.01272
1.03905	0.0067	0.04943	0.00228	0.01275
1.03922	0.00672	0.0495	0.00229	0.01277
1.0394	0.00674	0.04958	0.00229	0.01279
1.03957	0.00675	0.04965	0.0023	0.01281
1.03975	0.00676	0.0497	0.00231	0.01283
1.03992	0.00678	0.04976	0.00231	0.01285
1.04009	0.00679	0.04982	0.00232	0.01287
1.04027	0.00679	0.04989	0.00233	0.0129
1.04044	0.0068	0.04996	0.00233	0.01292
1.04062	0.00683	0.05002	0.00234	0.01294
1.04079	0.00685	0.05008	0.00235	0.01296
1.04097	0.00687	0.05016	0.00235	0.01298
1.04114	0.00688	0.05024	0.00236	0.013
1.04132	0.00689	0.05033	0.00236	0.01303
1.04149	0.00691	0.0504	0.00237	0.01305
1.04167	0.00693	0.05049	0.00237	0.01307
1.04184	0.00695	0.05058	0.00238	0.01309
1.04202	0.00696	0.05067	0.00238	0.01312
1.04219	0.00697	0.05077	0.00239	0.01314
1.04237	0.00699	0.05086	0.0024	0.01316
1.04254	0.00701	0.05095	0.0024	0.01319
1.04272	0.00702	0.05104	0.00241	0.01321
1.04289	0.00703	0.05113	0.00242	0.01323
1.04307	0.00705	0.05121	0.00243	0.01326
1.04324	0.00707	0.05127	0.00243	0.01328
1.04342	0.0071	0.05134	0.00244	0.01331
1.0436	0.00711	0.05142	0.00245	0.01333
1.04377	0.00712	0.0515	0.00246	0.01335
1.04395	0.00713	0.05159	0.00246	0.01338
1.04412	0.00715	0.05167	0.00247	0.0134
1.0443	0.00717	0.05175	0.00248	0.01343
1.04447	0.00719	0.05184	0.00249	0.01345
1.04465	0.0072	0.05193	0.00249	0.01348
1.04483	0.00722	0.05199	0.0025	0.0135
1.045	0.00724	0.05206	0.00251	0.01353
1.04518	0.00726	0.05214	0.00252	0.01356
1.04535	0.00727	0.05223	0.00253	0.01358
1.04553	0.00728	0.05232	0.00254	0.01361
1.04571	0.0073	0.05241	0.00255	0.01363
1.04588	0.00732	0.05249	0.00256	0.01366
1.04606	0.00734	0.05258	0.00256	0.01369
1.04624	0.00736	0.05267	0.00257	0.01371
1.04641	0.00738	0.05276	0.00257	0.01374
1.04659	0.0074	0.05284	0.00258	0.01377
1.04677	0.00743	0.05293	0.00259	0.01379
1.04694	0.00745	0.05302	0.00259	0.01382
1.04712	0.00747	0.05312	0.0026	0.01385
1.0473	0.00748	0.05323	0.00261	0.01387
1.04747	0.0075	0.05333	0.00261	0.0139
1.04765	0.00752	0.05343	0.00263	0.01393
1.04783	0.00754	0.05354	0.00264	0.01395
1.04801	0.00754	0.05365	0.00265	0.01398
1.04818	0.00755	0.05374	0.00265	0.01401
1.04836	0.00757	0.05383	0.00266	0.01403
1.04854	0.00759	0.05392	0.00267	0.01406
1.04871	0.0076	0.05402	0.00269	0.01409
1.04889	0.00761	0.05413	0.0027	0.01411
1.04907	0.00763	0.05422	0.00271	0.01414
1.04925	0.00766	0.0543	0.00272	0.01416
1.04942	0.00769	0.05437	0.00272	0.01419
1.0496	0.00771	0.05446	0.00273	0.01422
1.04978	0.00772	0.05455	0.00274	0.01424
1.04996	0.00773	0.05463	0.00274	0.01427
1.05014	0.00775	0.0547	0.00275	0.01429
1.05031	0.00778	0.05477	0.00276	0.01432
1.05049	0.00779	0.05486	0.00278	0.01434
1.05067	0.00781	0.05495	0.00279	0.01437
1.05085	0.00783	0.05503	0.00281	0.01439
1.05103	0.00785	0.05512	0.00282	0.01442
1.0512	0.00788	0.05521	0.00282	0.01444
1.05138	0.00789	0.05531	0.00283	0.01447
1.05156	0.0079	0.0554	0.00283	0.01449
1.05174	0.00792	0.05547	0.00284	0.01452
1.05192	0.00794	0.05554	0.00285	0.01454
1.0521	0.00796	0.0556	0.00286	0.01457
1.05227	0.00798	0.05569	0.00287	0.01459
1.05245	0.00799	0.05577	0.00288	0.01461
1.05263	0.00802	0.05585	0.00289	0.01464
1.05281	0.00806	0.05592	0.0029	0.01466
1.05299	0.00809	0.05601	0.00291	0.01469
1.05317	0.00811	0.05609	0.00292	0.01471
1.05335	0.00813	0.05616	0.00293	0.01473
1.05353	0.00817	0.05622	0.00294	0.01476
1.0537	0.0082	0.05628	0.00295	0.01478
1.05388	0.00822	0.05636	0.00296	0.01481
1.05406	0.00824	0.05645	0.00297	0.01483
1.05424	0.00825	0.05654	0.00298	0.01485
1.05442	0.00828	0.05661	0.00299	0.01487
1.0546	0.0083	0.05667	0.003	0.0149
1.05478	0.00832	0.05675	0.00301	0.01492
1.05496	0.00833	0.05683	0.00302	0.01494
1.05514	0.00835	0.05691	0.00302	0.01497
1.05532	0.00837	0.05697	0.00303	0.01499
1.0555	0.0084	0.05706	0.00303	0.01501
1.05568	0.00842	0.05716	0.00304	0.01503
1.05586	0.00844	0.05725	0.00305	0.01506
1.05604	0.00845	0.05733	0.00306	0.01508
1.05622	0.00848	0.0574	0.00307	0.0151
1.0564	0.0085	0.05746	0.00307	0.01512
1.05658	0.00851	0.05755	0.00308	0.01515
1.05676	0.00853	0.05764	0.00308	0.01517
1.05694	0.00855	0.05773	0.00309	0.01519
1.05712	0.00858	0.05781	0.00309	0.01522
1.0573	0.00861	0.05789	0.0031	0.01524
1.05748	0.00862	0.05797	0.00311	0.01526
1.05766	0.00865	0.05805	0.00312	0.01529
1.05784	0.00868	0.05814	0.00312	0.01531
1.05802	0.00871	0.05822	0.00313	0.01533
1.0582	0.00875	0.0583	0.00314	0.01536
1.05838	0.00878	0.05839	0.00315	0.01538
1.05856	0.00879	0.05848	0.00315	0.0154
1.05874	0.00882	0.05855	0.00316	0.01543
1.05892	0.00885	0.05863	0.00316	0.01545
1.0591	0.00888	0.0587	0.00317	0.01548
1.05929	0.0089	0.0588	0.00318	0.0155
1.05947	0.00893	0.05889	0.00319	0.01552
1.05965	0.00896	0.05898	0.0032	0.01555
1.05983	0.00899	0.05908	0.00321	0.01557
1.06001	0.00902	0.05917	0.00322	0.0156
1.06019	0.00905	0.05925	0.00323	0.01562
1.06037	0.00908	0.05934	0.00323	0.01565
1.06055	0.00912	0.05942	0.00324	0.01568
1.06074	0.00916	0.05951	0.00325	0.0157
1.06092	0.00918	0.05962	0.00326	0.01573
1.0611	0.0092	0.05973	0.00327	0.01575
1.06128	0.00922	0.05984	0.00327	0.01578
1.06146	0.00925	0.05994	0.00328	0.01581
1.06164	0.00929	0.06003	0.00329	0.01583
1.06183	0.00931	0.06013	0.0033	0.01586
1.06201	0.00933	0.06022	0.00331	0.01589
1.06219	0.00935	0.06031	0.00332	0.01591
1.06237	0.00939	0.06039	0.00333	0.01594
1.06255	0.00942	0.06048	0.00334	0.01597
1.06274	0.00945	0.06058	0.00336	0.016
1.06292	0.00947	0.06069	0.00337	0.01602
1.0631	0.0095	0.0608	0.00338	0.01605
1.06328	0.00955	0.06089	0.0034	0.01608
1.06346	0.00959	0.06099	0.00341	0.01611
1.06365	0.00963	0.06111	0.00342	0.01613
1.06383	0.00967	0.06123	0.00343	0.01616
1.06401	0.0097	0.06134	0.00344	0.01619
1.06419	0.00974	0.06146	0.00345	0.01622
1.06438	0.00977	0.06157	0.00347	0.01625
1.06456	0.00979	0.06169	0.00348	0.01627
1.06474	0.00982	0.06181	0.00349	0.0163
1.06493	0.00985	0.0619	0.00351	0.01633
1.06511	0.00989	0.062	0.00353	0.01636
1.06529	0.00991	0.06211	0.00354	0.01639
1.06548	0.00993	0.06223	0.00355	0.01642
1.06566	0.00995	0.06233	0.00357	0.01645
1.06584	0.00999	0.06241	0.00358	0.01648
1.06602	0.01003	0.06249	0.00359	0.0165
1.06621	0.01007	0.06259	0.00361	0.01653
1.06639	0.01009	0.0627	0.00362	0.01656
1.06657	0.01012	0.06281	0.00364	0.01659
1.06676	0.01017	0.06292	0.00365	0.01662
1.06694	0.01021	0.06302	0.00367	0.01665
1.06713	0.01025	0.06314	0.00369	0.01668
1.06731	0.01029	0.06325	0.0037	0.01671
1.06749	0.01032	0.06337	0.00372	0.01674
1.06768	0.01036	0.06347	0.00373	0.01677
1.06786	0.0104	0.06357	0.00375	0.0168
1.06804	0.01043	0.06367	0.00377	0.01683
1.06823	0.01047	0.06379	0.00378	0.01686
1.06841	0.01051	0.0639	0.0038	0.01689
1.0686	0.01055	0.06401	0.00381	0.01692
1.06878	0.01059	0.06411	0.00383	0.01696
1.06897	0.01063	0.06422	0.00385	0.01699
1.06915	0.01066	0.06433	0.00387	0.01702
1.06933	0.01069	0.06442	0.00389	0.01705
1.06952	0.01073	0.06451	0.00391	0.01708
1.0697	0.01077	0.06461	0.00393	0.01711
1.06989	0.0108	0.06473	0.00395	0.01714
1.07007	0.01083	0.06485	0.00396	0.01717
1.07026	0.01087	0.06497	0.00398	0.0172
1.07044	0.01091	0.06508	0.00399	0.01723
1.07063	0.01096	0.0652	0.00401	0.01726
1.07081	0.01099	0.06534	0.00402	0.01729
1.071	0.01102	0.06547	0.00404	0.01732
1.07118	0.01106	0.0656	0.00406	0.01736
1.07137	0.0111	0.06571	0.00408	0.01739
1.07155	0.01113	0.06583	0.00409	0.01742
1.07174	0.01115	0.06595	0.00411	0.01745
1.07192	0.01117	0.06607	0.00412	0.01748
1.07211	0.0112	0.06618	0.00414	0.01751
1.07229	0.01124	0.06629	0.00415	0.01755
1.07248	0.01128	0.0664	0.00416	0.01758
1.07266	0.01132	0.06654	0.00418	0.01761
1.07285	0.01135	0.06668	0.00419	0.01764
1.07304	0.0114	0.0668	0.0042	0.01767
1.07322	0.01144	0.06693	0.00422	0.01771
1.07341	0.01148	0.06706	0.00423	0.01774
1.07359	0.01151	0.0672	0.00425	0.01777
1.07378	0.01155	0.06735	0.00427	0.0178
1.07397	0.01159	0.06747	0.00429	0.01784
1.07415	0.01164	0.06759	0.0043	0.01787
1.07434	0.01167	0.06771	0.00432	0.0179
1.07452	0.01171	0.06785	0.00433	0.01793
1.07471	0.01175	0.068	0.00435	0.01797
1.0749	0.0118	0.06814	0.00436	0.018
1.07508	0.01185	0.06826	0.00438	0.01803
1.07527	0.01189	0.06837	0.00439	0.01806
1.07546	0.01193	0.06849	0.00441	0.0181
1.07564	0.01197	0.06861	0.00443	0.01813
1.07583	0.01202	0.06872	0.00444	0.01816
1.07602	0.01207	0.06885	0.00446	0.0182
1.0762	0.01212	0.06899	0.00447	0.01823
1.07639	0.01216	0.06912	0.00448	0.01826
1.07658	0.0122	0.06925	0.0045	0.01829
1.07676	0.01225	0.06937	0.00451	0.01833
1.07695	0.01231	0.0695	0.00452	0.01836
1.07714	0.01236	0.06964	0.00454	0.01839
1.07732	0.0124	0.06979	0.00456	0.01843
1.07751	0.01245	0.06994	0.00458	0.01846
1.0777	0.01251	0.07009	0.0046	0.0185
1.07789	0.01255	0.07024	0.00462	0.01853
1.07807	0.0126	0.0704	0.00463	0.01856
1.07826	0.01264	0.07055	0.00465	0.0186
1.07845	0.0127	0.0707	0.00467	0.01863
1.07864	0.01275	0.07085	0.00468	0.01866
1.07882	0.01279	0.07101	0.0047	0.0187
1.07901	0.01283	0.07116	0.00472	0.01873
1.0792	0.01287	0.07131	0.00474	0.01877
1.07939	0.01292	0.07146	0.00476	0.0188
1.07958	0.01298	0.0716	0.00478	0.01883
1.07976	0.01303	0.07175	0.0048	0.01887
1.07995	0.01307	0.07189	0.00482	0.0189
1.08014	0.01311	0.07202	0.00484	0.01894
1.08033	0.01316	0.07213	0.00486	0.01897
1.08052	0.01321	0.07225	0.00488	0.01901
1.0807	0.01326	0.07239	0.0049	0.01904
1.08089	0.01331	0.07254	0.00491	0.01908
1.08108	0.01336	0.07269	0.00493	0.01911
1.08127	0.01342	0.07283	0.00495	0.01915
1.08146	0.01348	0.07298	0.00497	0.01918
1.08165	0.01354	0.07314	0.00499	0.01922
1.08184	0.01359	0.07329	0.00501	0.01925
1.08202	0.01364	0.07345	0.00502	0.01929
1.08221	0.01369	0.07359	0.00504	0.01933
1.0824	0.01374	0.07373	0.00506	0.01936
1.08259	0.01377	0.07389	0.00508	0.0194
1.08278	0.01381	0.07405	0.0051	0.01944
1.08297	0.01386	0.07418	0.00512	0.01947
1.08316	0.01392	0.07431	0.00515	0.01951
1.08335	0.01398	0.07444	0.00517	0.01955
1.08354	0.01402	0.07459	0.00518	0.01958
1.08373	0.01406	0.07474	0.0052	0.01962
1.08392	0.01412	0.07489	0.00522	0.01966
1.08411	0.01418	0.07503	0.00525	0.0197
1.0843	0.01425	0.07517	0.00528	0.01974
1.08448	0.0143	0.07534	0.00531	0.01977
1.08467	0.01435	0.07551	0.00533	0.01981
1.08486	0.0144	0.07569	0.00536	0.01985
1.08505	0.01447	0.07585	0.00538	0.01989
1.08524	0.01454	0.07602	0.0054	0.01993
1.08543	0.0146	0.0762	0.00542	0.01997
1.08562	0.01465	0.07638	0.00544	0.02001
1.08581	0.01472	0.07654	0.00546	0.02005
1.086	0.01479	0.07671	0.00548	0.02009
1.08619	0.01484	0.07688	0.0055	0.02013
1.08639	0.01489	0.07705	0.00552	0.02017
1.08658	0.01494	0.07722	0.00555	0.0202
1.08677	0.01499	0.07738	0.00557	0.02024
1.08696	0.01505	0.07754	0.00559	0.02028
1.08715	0.0151	0.07772	0.00561	0.02032
1.08734	0.01514	0.0779	0.00564	0.02036
1.08753	0.01519	0.07808	0.00566	0.0204
1.08772	0.01526	0.07824	0.00569	0.02044
1.08791	0.01533	0.07841	0.00571	0.02049
1.0881	0.01539	0.07859	0.00573	0.02053
1.08829	0.01544	0.07878	0.00575	0.02057
1.08848	0.0155	0.07897	0.00576	0.02061
1.08867	0.01556	0.07914	0.00578	0.02065
1.08887	0.01563	0.07931	0.0058	0.02069
1.08906	0.01568	0.07948	0.00582	0.02073
1.08925	0.01573	0.07966	0.00585	0.02077
1.08944	0.01578	0.07984	0.00587	0.02082
1.08963	0.01584	0.08001	0.00589	0.02086
1.08982	0.01591	0.08018	0.00591	0.0209
1.09001	0.01596	0.08036	0.00594	0.02094
1.09021	0.016	0.08054	0.00596	0.02099
1.0904	0.01606	0.08072	0.00598	0.02103
1.09059	0.01612	0.0809	0.006	0.02107
1.09078	0.01618	0.08108	0.00602	0.02112
1.09097	0.01624	0.08128	0.00605	0.02116
1.09117	0.0163	0.08148	0.00607	0.0212
1.09136	0.01636	0.08167	0.0061	0.02125
1.09155	0.01642	0.08185	0.00612	0.02129
1.09174	0.01648	0.08204	0.00615	0.02134
1.09193	0.01653	0.08223	0.00617	0.02138
1.09213	0.01659	0.08243	0.00619	0.02142
1.09232	0.01665	0.08262	0.00622	0.02147
1.09251	0.01672	0.08279	0.00624	0.02151
1.0927	0.01678	0.08296	0.00627	0.02156
1.0929	0.01683	0.08314	0.0063	0.0216
1.09309	0.01688	0.08332	0.00632	0.02165
1.09328	0.01694	0.08351	0.00634	0.0217
1.09347	0.01701	0.0837	0.00636	0.02174
1.09367	0.01707	0.0839	0.00638	0.02179
1.09386	0.01713	0.0841	0.0064	0.02183
1.09405	0.0172	0.0843	0.00643	0.02188
1.09425	0.01728	0.0845	0.00645	0.02193
1.09444	0.01736	0.08472	0.00648	0.02197
1.09463	0.01744	0.08493	0.0065	0.02202
1.09483	0.0175	0.08514	0.00652	0.02206
1.09502	0.01757	0.08536	0.00654	0.02211
1.09521	0.01764	0.08556	0.00657	0.02215
1.09541	0.01772	0.08577	0.00659	0.0222
1.0956	0.01778	0.08598	0.00662	0.02225
1.09579	0.01785	0.0862	0.00664	0.02229
1.09599	0.01791	0.08641	0.00667	0.02234
1.09618	0.01798	0.08661	0.0067	0.02239
1.09637	0.01806	0.08681	0.00672	0.02243
1.09657	0.01812	0.08703	0.00675	0.02248
1.09676	0.01818	0.08725	0.00677	0.02253
1.09696	0.01824	0.08746	0.0068	0.02257
1.09715	0.01831	0.08767	0.00683	0.02262
1.09735	0.01839	0.08787	0.00685	0.02267
1.09754	0.01845	0.08808	0.00688	0.02272
1.09773	0.01852	0.08829	0.00691	0.02276
1.09793	0.01859	0.08849	0.00694	0.02281
1.09812	0.01866	0.08869	0.00697	0.02286
1.09832	0.01874	0.08891	0.007	0.02291
1.09851	0.01881	0.08913	0.00704	0.02296
1.09871	0.01888	0.08934	0.00706	0.02301
1.0989	0.01895	0.08956	0.00709	0.02306
1.0991	0.01903	0.08977	0.00712	0.0231
1.09929	0.0191	0.08998	0.00715	0.02315
1.09949	0.01916	0.0902	0.00718	0.0232
1.09968	0.01923	0.09043	0.00721	0.02325
1.09988	0.01931	0.09067	0.00724	0.0233
1.10007	0.01939	0.0909	0.00728	0.02336
1.10027	0.01946	0.09114	0.00731	0.02341
1.10046	0.01953	0.09138	0.00734	0.02346
1.10066	0.0196	0.09161	0.00737	0.02351
1.10085	0.01967	0.09183	0.0074	0.02356
1.10105	0.01974	0.09205	0.00743	0.02361
1.10124	0.01982	0.09229	0.00746	0.02366
1.10144	0.01988	0.09252	0.00749	0.02371
1.10163	0.01995	0.09275	0.00752	0.02376
1.10183	0.02003	0.09296	0.00755	0.02381
1.10203	0.02012	0.09317	0.00758	0.02386
1.10222	0.0202	0.09338	0.00762	0.02392
1.10242	0.02027	0.09361	0.00765	0.02397
1.10261	0.02035	0.09385	0.00767	0.02402
1.10281	0.02044	0.0941	0.0077	0.02407
1.10301	0.02053	0.09435	0.00774	0.02413
1.1032	0.02062	0.09462	0.00777	0.02418
1.1034	0.02069	0.09488	0.0078	0.02423
1.1036	0.02078	0.09516	0.00782	0.02428
1.10379	0.02088	0.09542	0.00785	0.02434
1.10399	0.02097	0.09568	0.00788	0.02439
1.10419	0.02105	0.09595	0.00792	0.02445
1.10438	0.02112	0.0962	0.00795	0.0245
1.10458	0.02121	0.09645	0.00798	0.02455
1.10478	0.0213	0.0967	0.00801	0.02461
1.10497	0.02139	0.09695	0.00804	0.02466
1.10517	0.02146	0.09722	0.00807	0.02472
1.10537	0.02154	0.09749	0.00811	0.02477
1.10556	0.02163	0.09773	0.00815	0.02483
1.10576	0.02172	0.09798	0.00818	0.02488
1.10596	0.02181	0.09824	0.00822	0.02494
1.10616	0.0219	0.09851	0.00825	0.02499
1.10635	0.02198	0.09878	0.00829	0.02505
1.10655	0.02207	0.09904	0.00832	0.0251
1.10675	0.02217	0.0993	0.00836	0.02516
1.10695	0.02225	0.09956	0.00839	0.02522
1.10714	0.02233	0.09982	0.00843	0.02528
1.10734	0.0224	0.10008	0.00846	0.02533
1.10754	0.02249	0.10032	0.00849	0.02539
1.10774	0.02258	0.10057	0.00852	0.02545
1.10793	0.02267	0.10082	0.00856	0.02551
1.10813	0.02275	0.10108	0.00859	0.02557
1.10833	0.02284	0.10135	0.00863	0.02563
1.10853	0.02293	0.10162	0.00867	0.02569
1.10873	0.02302	0.1019	0.0087	0.02575
1.10893	0.02311	0.10219	0.00874	0.02581
1.10912	0.02319	0.10248	0.00878	0.02587
1.10932	0.02327	0.10276	0.00881	0.02594
1.10952	0.02336	0.10302	0.00884	0.026
1.10972	0.02347	0.1033	0.00888	0.02606
1.10992	0.02357	0.10359	0.00891	0.02612
1.11012	0.02366	0.10389	0.00895	0.02619
1.11032	0.02376	0.10417	0.00899	0.02625
1.11051	0.02386	0.10444	0.00903	0.02631
1.11071	0.02397	0.10472	0.00907	0.02638
1.11091	0.02406	0.10501	0.0091	0.02644
1.11111	0.02415	0.10531	0.00914	0.02651
1.11131	0.02425	0.10561	0.00917	0.02657
1.11151	0.02436	0.1059	0.00921	0.02664
1.11171	0.02446	0.1062	0.00925	0.0267
1.11191	0.02454	0.10651	0.00928	0.02677
1.11211	0.02463	0.10682	0.00931	0.02683
1.11231	0.02473	0.10714	0.00935	0.0269
1.11251	0.02484	0.10746	0.00938	0.02696
1.11271	0.02495	0.10779	0.00941	0.02703
1.11291	0.02506	0.10814	0.00945	0.0271
1.11311	0.02517	0.10847	0.00948	0.02716
1.11331	0.02528	0.10877	0.00952	0.02723
1.11351	0.0254	0.10909	0.00957	0.0273
1.11371	0.02551	0.10942	0.00961	0.02737
1.11391	0.02561	0.10976	0.00965	0.02743
1.11411	0.0257	0.11008	0.00969	0.0275
1.11431	0.0258	0.11039	0.00972	0.02757
1.11451	0.02591	0.11071	0.00975	0.02764
1.11471	0.02602	0.11105	0.00979	0.02771
1.11491	0.02612	0.11139	0.00983	0.02778
1.11511	0.02622	0.11172	0.00987	0.02785
1.11531	0.02633	0.11204	0.00991	0.02792
1.11551	0.02645	0.11237	0.00995	0.028
1.11571	0.02656	0.11272	0.01	0.02807
1.11591	0.02666	0.11308	0.01004	0.02814
1.11611	0.02677	0.11343	0.01008	0.02821
1.11631	0.02688	0.11375	0.01012	0.02829
1.11651	0.027	0.1141	0.01017	0.02836
1.11671	0.02711	0.11446	0.01021	0.02843
1.11692	0.02721	0.11483	0.01025	0.02851
1.11712	0.02732	0.11518	0.01029	0.02858
1.11732	0.02744	0.11551	0.01033	0.02866
1.11752	0.02755	0.11586	0.01037	0.02873
1.11772	0.02766	0.11623	0.01041	0.02881
1.11792	0.02776	0.11659	0.01045	0.02889
1.11812	0.02787	0.11695	0.01049	0.02896
1.11833	0.02799	0.11731	0.01053	0.02904
1.11853	0.0281	0.11767	0.01056	0.02912
1.11873	0.02821	0.11805	0.01061	0.0292
1.11893	0.02832	0.11843	0.01065	0.02928
1.11913	0.02843	0.1188	0.01069	0.02936
1.11934	0.02856	0.11919	0.01073	0.02944
1.11954	0.02868	0.11959	0.01076	0.02952
1.11974	0.02879	0.11999	0.0108	0.02959
1.11994	0.0289	0.12038	0.01084	0.02967
1.12014	0.02902	0.12076	0.01088	0.02976
1.12035	0.02915	0.12114	0.01092	0.02984
1.12055	0.02928	0.12155	0.01096	0.02992
1.12075	0.0294	0.12197	0.01101	0.03
1.12095	0.02952	0.12238	0.01105	0.03008
1.12116	0.02965	0.12278	0.01109	0.03016
1.12136	0.02978	0.12318	0.01114	0.03025
1.12156	0.0299	0.12359	0.01118	0.03033
1.12177	0.03003	0.12402	0.01123	0.03041
1.12197	0.03015	0.12444	0.01128	0.0305
1.12217	0.03028	0.12485	0.01132	0.03058
1.12238	0.03042	0.12528	0.01136	0.03067
1.12258	0.03055	0.12572	0.01141	0.03076
1.12278	0.03067	0.12615	0.01145	0.03084
1.12298	0.03079	0.12657	0.0115	0.03093
1.12319	0.03092	0.12698	0.01155	0.03102
1.12339	0.03105	0.12741	0.01159	0.0311
1.1236	0.03118	0.12785	0.01164	0.03119
1.1238	0.0313	0.12829	0.01169	0.03128
1.124	0.03142	0.12873	0.01173	0.03137
1.12421	0.03155	0.12916	0.01177	0.03146
1.12441	0.0317	0.12959	0.01182	0.03155
1.12461	0.03183	0.13003	0.01186	0.03164
1.12482	0.03196	0.13047	0.01191	0.03173
1.12502	0.03209	0.13091	0.01196	0.03183
1.12523	0.03223	0.13133	0.012	0.03192
1.12543	0.03238	0.13176	0.01205	0.03201
1.12564	0.03251	0.13219	0.01209	0.03211
1.12584	0.03263	0.13264	0.01214	0.0322
1.12604	0.03276	0.13308	0.01218	0.0323
1.12625	0.03289	0.1335	0.01223	0.03239
1.12645	0.03302	0.13393	0.01227	0.03249
1.12666	0.03315	0.13436	0.01232	0.03259
1.12686	0.03326	0.13479	0.01236	0.03268
1.12707	0.0334	0.13522	0.01241	0.03278
1.12727	0.03354	0.13565	0.01245	0.03288
1.12748	0.03368	0.13609	0.0125	0.03298
1.12768	0.03382	0.13654	0.01255	0.03307
1.12789	0.03395	0.13699	0.0126	0.03317
1.12809	0.03408	0.13742	0.01264	0.03327
1.1283	0.03422	0.13786	0.0127	0.03337
1.1285	0.03435	0.13831	0.01275	0.03347
1.12871	0.03447	0.13877	0.01279	0.03357
1.12891	0.03461	0.13924	0.01284	0.03367
1.12912	0.03476	0.13971	0.01289	0.03378
1.12933	0.03491	0.14018	0.01294	0.03388
1.12953	0.03507	0.14066	0.013	0.03398
1.12974	0.03521	0.14115	0.01305	0.03408
1.12994	0.03535	0.14164	0.01311	0.03418
1.13015	0.0355	0.14212	0.01316	0.03429
1.13036	0.03564	0.14259	0.01321	0.03439
1.13056	0.03577	0.14306	0.01327	0.03449
1.13077	0.0359	0.14356	0.01333	0.0346
1.13097	0.03604	0.14407	0.01338	0.0347
1.13118	0.03619	0.14458	0.01344	0.0348
1.13139	0.03635	0.1451	0.0135	0.03491
1.13159	0.0365	0.14562	0.01355	0.03501
1.1318	0.03664	0.14612	0.0136	0.03512
1.13201	0.03679	0.14661	0.01365	0.03522
1.13221	0.03695	0.14708	0.0137	0.03533
1.13242	0.03711	0.14755	0.01376	0.03543
1.13263	0.03726	0.14805	0.01381	0.03554
1.13283	0.03741	0.14855	0.01387	0.03565
1.13304	0.03756	0.14906	0.01393	0.03575
1.13325	0.03772	0.14958	0.01398	0.03586
1.13346	0.03788	0.15008	0.01404	0.03597
1.13366	0.03803	0.1506	0.01409	0.03607
1.13387	0.03818	0.15113	0.01414	0.03618
1.13408	0.03833	0.15162	0.01419	0.03629
1.13428	0.0385	0.15211	0.01424	0.0364
1.13449	0.03867	0.1526	0.01429	0.03651
1.1347	0.03882	0.15312	0.01434	0.03662
1.13491	0.03898	0.15364	0.0144	0.03673
1.13512	0.03914	0.15415	0.01445	0.03684
1.13532	0.03931	0.15466	0.01451	0.03695
1.13553	0.03947	0.15517	0.01457	0.03706
1.13574	0.03963	0.15572	0.01463	0.03717
1.13595	0.03978	0.15624	0.01468	0.03728
1.13616	0.03993	0.15675	0.01473	0.03739
1.13636	0.0401	0.15727	0.01479	0.0375
1.13657	0.04026	0.1578	0.01484	0.03761
1.13678	0.04041	0.15837	0.01491	0.03772
1.13699	0.04057	0.15894	0.01497	0.03783
1.1372	0.04075	0.15949	0.01502	0.03794
1.13741	0.04093	0.16004	0.01508	0.03806
1.13761	0.0411	0.16059	0.01513	0.03817
1.13782	0.04126	0.16115	0.01518	0.03828
1.13803	0.04142	0.16172	0.01524	0.03839
1.13824	0.0416	0.16228	0.01529	0.0385
1.13845	0.04177	0.16284	0.01535	0.03862
1.13866	0.04194	0.16341	0.0154	0.03873
1.13887	0.04211	0.16398	0.01546	0.03884
1.13908	0.04227	0.16453	0.01551	0.03896
1.13929	0.04244	0.16508	0.01557	0.03907
1.1395	0.04261	0.16563	0.01562	0.03919
1.13971	0.04279	0.1662	0.01567	0.0393
1.13992	0.04296	0.16678	0.01572	0.03941
1.14013	0.04313	0.16734	0.01578	0.03953
1.14033	0.04331	0.1679	0.01584	0.03965
1.14054	0.04351	0.16849	0.01591	0.03976
1.14075	0.04369	0.16908	0.01597	0.03988
1.14096	0.04386	0.16967	0.01603	0.04
1.14117	0.04404	0.17028	0.01609	0.04012
1.14138	0.04422	0.17087	0.01615	0.04024
1.14159	0.04441	0.17144	0.01621	0.04036
1.1418	0.04459	0.17203	0.01628	0.04048
1.14202	0.04477	0.17261	0.01633	0.0406
1.14223	0.04496	0.1732	0.01639	0.04072
1.14244	0.04516	0.1738	0.01645	0.04084
1.14265	0.04535	0.1744	0.0165	0.04096
1.14286	0.04553	0.17503	0.01656	0.04109
1.14307	0.04571	0.17565	0.01661	0.04121
1.14328	0.0459	0.17626	0.01666	0.04134
1.14349	0.0461	0.17688	0.01672	0.04146
1.1437	0.04629	0.17751	0.01678	0.04159
1.14391	0.04647	0.17815	0.01684	0.04171
1.14412	0.04665	0.17878	0.01689	0.04184
1.14433	0.04684	0.1794	0.01695	0.04197
1.14454	0.04704	0.17999	0.01701	0.0421
1.14476	0.04724	0.18058	0.01707	0.04223
1.14497	0.04742	0.18118	0.01712	0.04236
1.14518	0.0476	0.18176	0.01718	0.04249
1.14539	0.04779	0.18235	0.01723	0.04262
1.1456	0.048	0.18297	0.0173	0.04275
1.14581	0.0482	0.18359	0.01736	0.04288
1.14603	0.04839	0.18423	0.01743	0.04302
1.14624	0.04858	0.18486	0.0175	0.04315
1.14645	0.04878	0.18546	0.01756	0.04328
1.14666	0.04898	0.18608	0.01762	0.04342
1.14687	0.04917	0.18671	0.01769	0.04356
1.14709	0.04935	0.18734	0.01775	0.04369
1.1473	0.04955	0.18799	0.01781	0.04383
1.14751	0.04977	0.18863	0.01788	0.04397
1.14772	0.05	0.18928	0.01794	0.04411
1.14794	0.05021	0.18996	0.01801	0.04424
1.14815	0.05042	0.19063	0.01807	0.04438
1.14836	0.05062	0.19127	0.01813	0.04453
1.14857	0.05084	0.19192	0.01819	0.04467
1.14879	0.05105	0.19258	0.01826	0.04481
1.149	0.05125	0.19327	0.01833	0.04495
1.14921	0.05146	0.19398	0.0184	0.0451
1.14943	0.05167	0.19468	0.01846	0.04524
1.14964	0.05191	0.19536	0.01853	0.04539
1.14985	0.05214	0.19606	0.0186	0.04553
1.15006	0.05236	0.19675	0.01867	0.04568
1.15028	0.05256	0.19742	0.01874	0.04582
1.15049	0.05278	0.19808	0.01881	0.04597
1.15071	0.05299	0.19873	0.01887	0.04612
1.15092	0.05321	0.1994	0.01894	0.04627
1.15113	0.05342	0.20009	0.019	0.04641
1.15135	0.05363	0.20078	0.01907	0.04656
1.15156	0.05385	0.20147	0.01913	0.04671
1.15177	0.05409	0.20218	0.0192	0.04686
1.15199	0.05431	0.20289	0.01926	0.04701
1.1522	0.05453	0.2036	0.01933	0.04717
1.15242	0.05475	0.2043	0.0194	0.04732
1.15263	0.05497	0.20496	0.01946	0.04747
1.15284	0.05521	0.20563	0.01953	0.04762
1.15306	0.05543	0.20633	0.0196	0.04777
1.15327	0.05565	0.20704	0.01967	0.04793
1.15349	0.05588	0.20778	0.01974	0.04808
1.1537	0.05612	0.20852	0.01982	0.04823
1.15392	0.05636	0.20926	0.01989	0.04839
1.15413	0.05659	0.21	0.01995	0.04854
1.15435	0.0568	0.21072	0.02002	0.0487
1.15456	0.05701	0.2114	0.02008	0.04885
1.15478	0.05724	0.21209	0.02015	0.04901
1.15499	0.05748	0.2128	0.02023	0.04916
1.15521	0.05771	0.21354	0.0203	0.04932
1.15542	0.05793	0.21429	0.02038	0.04947
1.15564	0.05815	0.21503	0.02045	0.04963
1.15585	0.0584	0.21576	0.02053	0.04979
1.15607	0.05864	0.21649	0.02061	0.04994
1.15628	0.05887	0.21724	0.02069	0.0501
1.1565	0.05909	0.21797	0.02076	0.05026
1.15672	0.05931	0.21873	0.02083	0.05041
1.15693	0.05956	0.21948	0.0209	0.05057
1.15715	0.0598	0.22023	0.02098	0.05073
1.15736	0.06005	0.22102	0.02106	0.05089
1.15758	0.06029	0.2218	0.02113	0.05104
1.1578	0.06054	0.22256	0.02121	0.0512
1.15801	0.0608	0.22333	0.02128	0.05136
1.15823	0.06106	0.22409	0.02135	0.05152
1.15845	0.0613	0.22486	0.02142	0.05168
1.15866	0.06154	0.22563	0.02149	0.05184
1.15888	0.06177	0.22639	0.02157	0.05201
1.1591	0.06203	0.22715	0.02164	0.05217
1.15931	0.06229	0.22795	0.02172	0.05233
1.15953	0.06255	0.22874	0.02179	0.05249
1.15975	0.06279	0.22952	0.02186	0.05266
1.15996	0.06305	0.2303	0.02193	0.05282
1.16018	0.06332	0.23107	0.022	0.05298
1.1604	0.06358	0.23185	0.02208	0.05315
1.16061	0.06385	0.23265	0.02216	0.05331
1.16083	0.0641	0.23343	0.02223	0.05348
1.16105	0.06437	0.2342	0.0223	0.05365
1.16127	0.06464	0.23499	0.02238	0.05381
1.16148	0.0649	0.23576	0.02245	0.05398
1.1617	0.06515	0.23655	0.02252	0.05415
1.16192	0.0654	0.23735	0.02259	0.05432
1.16214	0.06567	0.23814	0.02266	0.05449
1.16235	0.06594	0.23895	0.02273	0.05465
1.16257	0.06622	0.23979	0.02281	0.05482
1.16279	0.06648	0.24061	0.02288	0.05499
1.16301	0.06674	0.24142	0.02294	0.05516
1.16323	0.06702	0.24224	0.02301	0.05534
1.16345	0.0673	0.24307	0.02307	0.05551
1.16366	0.06759	0.24393	0.02315	0.05568
1.16388	0.06786	0.24479	0.02322	0.05585
1.1641	0.06814	0.24565	0.02329	0.05602
1.16432	0.06843	0.24651	0.02337	0.0562
1.16454	0.06874	0.2474	0.02345	0.05637
1.16476	0.06904	0.2483	0.02353	0.05654
1.16498	0.06933	0.2492	0.02361	0.05672
1.16519	0.06962	0.25008	0.0237	0.05689
1.16541	0.06993	0.25094	0.02378	0.05707
1.16563	0.07024	0.25182	0.02385	0.05725
1.16585	0.07054	0.25271	0.02393	0.05742
1.16607	0.07084	0.2536	0.02401	0.0576
1.16629	0.07115	0.25451	0.02409	0.05778
1.16651	0.07147	0.25543	0.02418	0.05795
1.16673	0.07179	0.25636	0.02427	0.05813
1.16695	0.07211	0.2573	0.02435	0.05831
1.16717	0.07242	0.25822	0.02443	0.05849
1.16739	0.07273	0.25911	0.02451	0.05867
1.16761	0.07306	0.26	0.02458	0.05885
1.16783	0.07338	0.2609	0.02466	0.05904
1.16805	0.07369	0.26181	0.02474	0.05922
1.16827	0.07401	0.26274	0.02482	0.0594
1.16849	0.07434	0.26366	0.0249	0.05959
1.16871	0.07468	0.26457	0.02499	0.05977
1.16893	0.07503	0.2655	0.02507	0.05996
1.16915	0.07536	0.26641	0.02516	0.06015
1.16937	0.07568	0.26731	0.02524	0.06033
1.16959	0.076	0.26822	0.02533	0.06052
1.16981	0.07633	0.26913	0.02542	0.06071
1.17003	0.07666	0.27005	0.0255	0.0609
1.17025	0.07699	0.27099	0.02559	0.06108
1.17047	0.07732	0.27195	0.02568	0.06127
1.17069	0.07768	0.2729	0.02577	0.06146
1.17092	0.07805	0.27387	0.02585	0.06165
1.17114	0.07841	0.27483	0.02594	0.06185
1.17136	0.07875	0.27578	0.02602	0.06204
1.17158	0.07909	0.27671	0.02611	0.06223
1.1718	0.07943	0.27762	0.0262	0.06242
1.17202	0.07978	0.27856	0.02628	0.06262
1.17224	0.08013	0.27952	0.02637	0.06281
1.17247	0.08047	0.28047	0.02646	0.063
1.17269	0.08082	0.28142	0.02655	0.0632
1.17291	0.08118	0.28237	0.02664	0.06339
1.17313	0.08154	0.28331	0.02673	0.06358
1.17335	0.08189	0.28425	0.02682	0.06378
1.17358	0.08225	0.2852	0.0269	0.06397
1.1738	0.0826	0.28613	0.02699	0.06416
1.17402	0.08298	0.28708	0.02708	0.06436
1.17424	0.08336	0.28804	0.02717	0.06455
1.17446	0.08373	0.289	0.02725	0.06475
1.17469	0.08409	0.28996	0.02734	0.06494
1.17491	0.08446	0.29091	0.02743	0.06514
1.17513	0.08484	0.29186	0.02752	0.06533
1.17536	0.08522	0.29283	0.02761	0.06553
1.17558	0.08559	0.29379	0.0277	0.06572
1.1758	0.08595	0.29472	0.0278	0.06592
1.17602	0.08633	0.29565	0.02789	0.06611
1.17625	0.08672	0.2966	0.028	0.06631
1.17647	0.08712	0.29756	0.0281	0.0665
1.17669	0.08751	0.29855	0.0282	0.0667
1.17692	0.0879	0.29951	0.0283	0.06689
1.17714	0.08828	0.30044	0.02839	0.06709
1.17736	0.08868	0.30138	0.02849	0.06729
1.17759	0.08908	0.30232	0.02859	0.06748
1.17781	0.08946	0.30327	0.02869	0.06768
1.17804	0.08984	0.30421	0.02878	0.06787
1.17826	0.09022	0.30512	0.02887	0.06807
1.17848	0.09063	0.30603	0.02896	0.06827
1.17871	0.09103	0.30697	0.02906	0.06846
1.17893	0.09142	0.30789	0.02915	0.06866
1.17916	0.09181	0.30878	0.02925	0.06886
1.17938	0.09221	0.30967	0.02935	0.06905
1.1796	0.09261	0.31055	0.02944	0.06925
1.17983	0.09301	0.31146	0.02954	0.06945
1.18005	0.0934	0.31239	0.02965	0.06964
1.18028	0.0938	0.3133	0.02974	0.06984
1.1805	0.0942	0.31421	0.02984	0.07004
1.18073	0.09462	0.31515	0.02994	0.07023
1.18095	0.09502	0.3161	0.03004	0.07043
1.18118	0.09542	0.31704	0.03013	0.07062
1.1814	0.09583	0.31796	0.03022	0.07082
1.18163	0.09624	0.31884	0.03031	0.07102
1.18185	0.09666	0.31974	0.03041	0.07121
1.18208	0.09706	0.32068	0.03051	0.07141
1.1823	0.09746	0.3216	0.0306	0.0716
1.18253	0.09787	0.32251	0.0307	0.0718
1.18275	0.09829	0.32342	0.03079	0.07199
1.18298	0.0987	0.32434	0.03088	0.07219
1.18321	0.09909	0.32527	0.03098	0.07239
1.18343	0.09949	0.32619	0.03108	0.07258
1.18366	0.0999	0.32709	0.03118	0.07278
1.18388	0.10033	0.32801	0.03128	0.07297
1.18411	0.10077	0.32896	0.03138	0.07317
1.18434	0.1012	0.32992	0.03147	0.07336
1.18456	0.10162	0.33086	0.03158	0.07355
1.18479	0.10205	0.33175	0.03168	0.07375
1.18502	0.10249	0.33262	0.03178	0.07394
1.18524	0.10292	0.33351	0.03188	0.07414
1.18547	0.10336	0.33443	0.03198	0.07433
1.1857	0.10379	0.33534	0.03208	0.07453
1.18592	0.10425	0.33624	0.03219	0.07472
1.18615	0.10471	0.33716	0.0323	0.07492
1.18638	0.10516	0.33808	0.0324	0.07511
1.1866	0.10561	0.33902	0.0325	0.07531
1.18683	0.10606	0.33994	0.0326	0.0755
1.18706	0.10652	0.34082	0.03271	0.0757
1.18728	0.10698	0.34172	0.03282	0.07589
1.18751	0.10743	0.34264	0.03292	0.07609
1.18774	0.10788	0.34356	0.03303	0.07628
1.18797	0.10835	0.34449	0.03314	0.07648
1.18819	0.10884	0.3454	0.03324	0.07668
1.18842	0.10934	0.34633	0.03335	0.07688
1.18865	0.10983	0.3473	0.03346	0.07707
1.18888	0.11032	0.34823	0.03357	0.07727
1.18911	0.11079	0.34909	0.03368	0.07747
1.18933	0.11126	0.34991	0.03378	0.07767
1.18956	0.11175	0.35076	0.03388	0.07786
1.18979	0.11223	0.35164	0.03399	0.07806
1.19002	0.11271	0.35255	0.0341	0.07826
1.19025	0.1132	0.35345	0.03421	0.07846
1.19048	0.1137	0.35435	0.03433	0.07866
1.1907	0.11422	0.35527	0.03445	0.07886
1.19093	0.11472	0.3562	0.03456	0.07906
1.19116	0.11521	0.35711	0.03468	0.07926
1.19139	0.11571	0.358	0.0348	0.07946
1.19162	0.11622	0.35888	0.03492	0.07966
1.19185	0.11672	0.35981	0.03503	0.07986
1.19208	0.11724	0.36078	0.03515	0.08006
1.19231	0.11776	0.36172	0.03526	0.08026
1.19254	0.1183	0.36263	0.03538	0.08046
1.19277	0.11885	0.36354	0.03549	0.08067
1.193	0.11939	0.36446	0.03561	0.08087
1.19323	0.11992	0.36539	0.03572	0.08107
1.19346	0.12044	0.36627	0.03584	0.08127
1.19369	0.12096	0.36711	0.03595	0.08147
1.19391	0.12149	0.36795	0.03606	0.08168
1.19414	0.12203	0.36884	0.03618	0.08188
1.19437	0.12257	0.36975	0.03629	0.08208
1.19461	0.12312	0.37066	0.03641	0.08228
1.19484	0.12368	0.37154	0.03653	0.08248
1.19507	0.12425	0.37242	0.03665	0.08268
1.1953	0.12481	0.37332	0.03677	0.08288
1.19553	0.12537	0.37423	0.03689	0.08308
1.19576	0.12594	0.37511	0.03702	0.08328
1.19599	0.12651	0.37598	0.03715	0.08348
1.19622	0.1271	0.37687	0.03728	0.08368
1.19645	0.12768	0.37778	0.03741	0.08388
1.19668	0.12826	0.3787	0.03754	0.08408
1.19691	0.12884	0.37957	0.03767	0.08428
1.19714	0.12942	0.3804	0.0378	0.08448
1.19737	0.13002	0.38127	0.03793	0.08468
1.1976	0.13061	0.38216	0.03806	0.08487
1.19784	0.13121	0.38306	0.03818	0.08507
1.19807	0.1318	0.38393	0.03831	0.08527
1.1983	0.1324	0.38478	0.03844	0.08547
1.19853	0.13301	0.38564	0.03858	0.08566
1.19876	0.13361	0.38654	0.03871	0.08586
1.19899	0.13421	0.38744	0.03885	0.08605
1.19923	0.13482	0.3883	0.03898	0.08625
1.19946	0.13544	0.38914	0.03912	0.08644
1.19969	0.13606	0.38997	0.03925	0.08664
1.19992	0.13669	0.39085	0.03939	0.08683
1.20015	0.13732	0.39172	0.03953	0.08702
1.20039	0.13794	0.39256	0.03967	0.08722
1.20062	0.13857	0.39335	0.03981	0.08741
1.20085	0.13922	0.39417	0.03994	0.0876
1.20108	0.13988	0.39503	0.04008	0.0878
1.20132	0.14053	0.3959	0.04022	0.08799
1.20155	0.14118	0.39674	0.04036	0.08818
1.20178	0.14184	0.39758	0.04051	0.08837
1.20202	0.1425	0.39846	0.04065	0.08856
1.20225	0.14315	0.39938	0.04079	0.08875
1.20248	0.14381	0.4003	0.04093	0.08894
1.20272	0.14446	0.40117	0.04107	0.08913
1.20295	0.14512	0.40203	0.0412	0.08931
1.20318	0.14578	0.40289	0.04133	0.0895
1.20342	0.14645	0.40378	0.04147	0.08969
1.20365	0.14711	0.40463	0.0416	0.08988
1.20388	0.14777	0.40541	0.04175	0.09007
1.20412	0.14845	0.4062	0.04189	0.09025
1.20435	0.14916	0.40704	0.04203	0.09044
1.20459	0.14986	0.40793	0.04217	0.09063
1.20482	0.15054	0.40879	0.04232	0.09081
1.20505	0.15122	0.40956	0.04246	0.091
1.20529	0.15192	0.41032	0.0426	0.09118
1.20552	0.15262	0.4111	0.04274	0.09137
1.20576	0.15332	0.4119	0.04289	0.09155
1.20599	0.15403	0.41268	0.04304	0.09174
1.20623	0.15475	0.41344	0.0432	0.09192
1.20646	0.1555	0.41424	0.04335	0.09211
1.2067	0.15627	0.41509	0.04351	0.09229
1.20693	0.15704	0.41596	0.04367	0.09247
1.20717	0.1578	0.41677	0.04383	0.09266
1.2074	0.15855	0.41751	0.04399	0.09284
1.20764	0.15931	0.41823	0.04415	0.09302
1.20787	0.16008	0.41899	0.0443	0.09321
1.20811	0.16084	0.41976	0.04445	0.09339
1.20834	0.1616	0.42052	0.04461	0.09357
1.20858	0.16237	0.42125	0.04478	0.09375
1.20881	0.16315	0.42198	0.04495	0.09393
1.20905	0.16393	0.42274	0.04511	0.09411
1.20928	0.1647	0.4235	0.04526	0.09429
1.20952	0.16546	0.42421	0.04542	0.09448
1.20976	0.16623	0.42491	0.04559	0.09466
1.20999	0.16702	0.42564	0.04575	0.09484
1.21023	0.16783	0.42643	0.04592	0.09502
1.21046	0.16863	0.4272	0.04608	0.0952
1.2107	0.16945	0.42792	0.04625	0.09538
1.21094	0.17028	0.42862	0.04642	0.09556
1.21117	0.17113	0.42937	0.04659	0.09573
1.21141	0.17196	0.43015	0.04676	0.09591
1.21165	0.17278	0.43089	0.04693	0.09609
1.21188	0.17359	0.43156	0.0471	0.09627
1.21212	0.17441	0.43218	0.04727	0.09645
1.21236	0.17524	0.43285	0.04743	0.09663
1.2126	0.17609	0.43359	0.04759	0.0968
1.21283	0.17697	0.43437	0.04777	0.09698
1.21307	0.17786	0.43511	0.04795	0.09716
1.21331	0.17876	0.43582	0.04814	0.09734
1.21354	0.17965	0.43656	0.04832	0.09751
1.21378	0.18054	0.43729	0.0485	0.09769
1.21402	0.18142	0.43797	0.04868	0.09786
1.21426	0.18229	0.43858	0.04885	0.09804
1.2145	0.18317	0.4392	0.04902	0.09821
1.21473	0.18407	0.43985	0.04919	0.09839
1.21497	0.18498	0.44055	0.04936	0.09856
1.21521	0.18589	0.44121	0.04952	0.09873
1.21545	0.1868	0.4418	0.0497	0.09891
1.21569	0.18772	0.44239	0.04988	0.09908
1.21592	0.18864	0.44302	0.05005	0.09925
1.21616	0.18957	0.44367	0.05022	0.09941
1.2164	0.1905	0.44431	0.0504	0.09958
1.21664	0.19144	0.44489	0.05059	0.09974
1.21688	0.1924	0.44549	0.05077	0.09991
1.21712	0.19336	0.44614	0.05096	0.10007
1.21736	0.19432	0.44681	0.05115	0.10024
1.2176	0.19529	0.44744	0.05135	0.1004
1.21784	0.19627	0.44803	0.05155	0.10056
1.21807	0.19726	0.44862	0.05175	0.10072
1.21831	0.19824	0.44926	0.05194	0.10088
1.21855	0.19922	0.44989	0.05214	0.10104
1.21879	0.20019	0.45046	0.05234	0.1012
1.21903	0.20118	0.45099	0.05253	0.10137
1.21927	0.20217	0.45154	0.05273	0.10153
1.21951	0.20317	0.45213	0.05291	0.10169
1.21975	0.20418	0.45273	0.05309	0.10185
1.21999	0.2052	0.45328	0.05329	0.10202
1.22023	0.20622	0.45379	0.05349	0.10218
1.22047	0.20726	0.45433	0.05369	0.10234
1.22071	0.20831	0.45493	0.05389	0.1025
1.22095	0.20937	0.45551	0.05409	0.10266
1.22119	0.21042	0.45604	0.0543	0.10282
1.22143	0.21147	0.45654	0.0545	0.10298
1.22167	0.21251	0.45706	0.05471	0.10314
1.22192	0.21356	0.45763	0.05491	0.1033
1.22216	0.21461	0.45817	0.05511	0.10346
1.2224	0.21565	0.45862	0.05531	0.10362
1.22264	0.21672	0.45907	0.05551	0.10378
1.22288	0.21781	0.45956	0.05571	0.10394
1.22312	0.2189	0.46009	0.05591	0.10409
1.22336	0.22002	0.46063	0.05612	0.10424
1.2236	0.22113	0.46111	0.05633	0.1044
1.22385	0.22223	0.46156	0.05653	0.10455
1.22409	0.22336	0.46205	0.05674	0.1047
1.22433	0.22449	0.46257	0.05694	0.10485
1.22457	0.22564	0.46309	0.05715	0.105
1.22481	0.2268	0.46358	0.05736	0.10515
1.22505	0.22796	0.46407	0.05758	0.10529
1.2253	0.22914	0.46461	0.0578	0.10544
1.22554	0.23033	0.46519	0.05802	0.10558
1.22578	0.23151	0.4657	0.05824	0.10572
1.22602	0.23268	0.46611	0.05846	0.10586
1.22627	0.23387	0.46653	0.05867	0.106
1.22651	0.23507	0.46699	0.05888	0.10613
1.22675	0.23629	0.46747	0.05909	0.10627
1.22699	0.23751	0.46793	0.05932	0.1064
1.22724	0.23873	0.46833	0.05955	0.10653
1.22748	0.23995	0.46875	0.05979	0.10666
1.22772	0.24162	0.46949	0.06002	0.10679
1.22797	0.24288	0.47001	0.06039	0.10692
1.22821	0.2445	0.47074	0.06061	0.10704
1.22845	0.24573	0.47115	0.06083	0.10716
1.2287	0.24693	0.47146	0.06121	0.10729
1.22894	0.24854	0.47208	0.06156	0.10741
1.22918	0.25015	0.47266	0.06177	0.10752
1.22943	0.25135	0.47301	0.06211	0.10764
1.22967	0.25256	0.47334	0.06232	0.10776
1.22991	0.2542	0.4738	0.06263	0.10787
1.23016	0.25571	0.47418	0.06284	0.10798
1.2304	0.25692	0.47456	0.06312	0.10809
1.23065	0.25813	0.47489	0.06332	0.1082
1.23089	0.25955	0.47515	0.06352	0.10831
1.23114	0.26084	0.47537	0.06381	0.10842
1.23138	0.26203	0.47563	0.06406	0.10852
1.23162	0.26344	0.47586	0.06425	0.10862
1.23187	0.26464	0.47616	0.06448	0.10873
1.23211	0.26606	0.47631	0.06469	0.10883
1.23236	0.26726	0.47665	0.06489	0.10893
1.2326	0.2686	0.47673	0.0651	0.10903
1.23285	0.26982	0.47716	0.06528	0.10913
1.23309	0.27105	0.47754	0.06549	0.10922
1.23334	0.2724	0.47759	0.06567	0.10932
1.23359	0.27368	0.47764	0.06589	0.10942
1.23383	0.27493	0.47809	0.06603	0.10952
1.23408	0.27614	0.47826	0.06626	0.10961
1.23432	0.2774	0.47872	0.06649	0.10971
1.23457	0.27851	0.47883	0.06664	0.10981
1.23481	0.27979	0.47934	0.0668	0.1099
1.23506	0.28106	0.47992	0.06704	0.10999
1.23531	0.28215	0.48012	0.06719	0.11008
1.23555	0.28334	0.48027	0.06744	0.11018
1.2358	0.28465	0.48078	0.0677	0.11027
1.23604	0.28585	0.48095	0.06784	0.11036
1.23629	0.28717	0.48153	0.06797	0.11045
1.23654	0.28837	0.4818	0.06825	0.11054
1.23678	0.2897	0.48238	0.06839	0.11063
1.23703	0.29102	0.48294	0.0687	0.11072
1.23728	0.29238	0.48319	0.069	0.11081
1.23752	0.29376	0.48355	0.06915	0.1109
1.23777	0.29506	0.48418	0.06945	0.11099
1.23802	0.29631	0.48469	0.06962	0.11108
1.23827	0.29767	0.48505	0.06981	0.11117
1.23851	0.29889	0.48551	0.07013	0.11126
1.23876	0.30035	0.48601	0.07034	0.11135
1.23901	0.30185	0.48656	0.07067	0.11144
1.23926	0.30302	0.48703	0.071	0.11153
1.2395	0.30418	0.4875	0.07122	0.11162
[truncated: 2,102 more rows]

## Sheet: Figure 5b
wavelength (nm-X axis)	D18/EC9	D18/EC9/SM16(10%)	D18/EC9/SM16(20%)	D18/EC9/SM16(40%)	D18/EC9/SM16(80%)	D18/SM16
300	2.995	3.954	3.69	3.12782	2.547	1.90564
310	6.866	9.519	9.602	8.18719	6.848	2.10566
320	12.996	17.894	18.479	15.7472	13.016	2.12367
330	19.92	26.452	28.405	25.1455	20.072	2.34652
340	28.074	36.505	39.323	36.4093	27.607	2.56403
350	34.5	43.973	47.916	45.5025	33.04	3.24935
360	39.956	50.765	54.553	52.8417	37.823	3.34951
370	42.217	53.518	57.217	56.7048	40.645	3.30973
380	42.377	53.068	57.18	57.0338	40.937	3.20394
390	43.391	53.249	57.824	57.9853	41.639	3.14517
400	45.083	54.714	59.201	59.6039	42.761	3.10579
410	46.322	54.486	59.394	60.3938	43.111	3.08667
420	48.486	55.543	60.028	61.3146	43.402	3.10376
430	52.767	58.973	62.462	63.2313	43.706	3.13823
440	58.808	64.343	66.35	66.0712	45.002	3.16298
450	65.817	70.882	71.244	70.2598	47.162	3.18237
460	72.075	76.456	75.48	74.1867	49.532	3.19132
470	77.766	81.509	78.939	76.3983	50.73	3.20641
480	81.873	84.582	81.882	78.9501	52.328	3.2651
490	85.155	86.561	83.584	79.8049	53.179	3.31995
500	86.424	87.613	84.634	80.3205	53.431	3.38984
510	86.915	88.025	84.778	80.2306	53.525	3.47237
520	86.524	87.175	84.513	79.5306	52.949	3.55117
530	86.097	87.157	84.184	79.1357	52.198	3.56997
540	86.326	86.876	84.032	78.4732	51.395	3.51205
550	86.359	86.687	84.345	78.7054	51.23	3.42195
560	86.89	87.246	84.704	78.6246	51.163	3.37267
570	86.433	87.311	84.763	78.6326	50.825	3.29513
580	85.8	86.728	84.423	77.7937	49.889	3.12384
590	86.357	86.568	84.291	77.8324	49.616	2.89626
600	85.461	85.381	83.836	78.2513	50.222	2.6325
610	83.008	83.216	80.813	77.1597	50.889	2.31159
620	79.315	79.583	76.587	74.9174	50.634	2.09679
630	76.657	77.272	74.308	73.448	50.686	2.03456
640	75.753	76.669	73.198	72.8163	50.49	2.03357
650	75.302	76.33	72.825	72.1709	50.296	2.04094
660	75.418	76.489	72.852	72.7309	50.243	2.03123
670	75.177	76.205	73.099	72.8925	50.315	2.01488
680	75.782	76.582	73.59	73.3342	49.842	1.98456
690	76.702	77.307	74.613	73.6017	49.555	1.96538
700	78.015	78.666	75.754	74.107	49.563	1.95659
710	79.317	80.023	77.037	74.3699	49.204	1.94938
720	80.506	81.402	78.284	74.8992	49.261	1.93156
730	81.793	82.385	79.406	75.3784	49.124	1.91278
740	82.791	83.28	79.798	75.1542	48.563	1.84935
750	83.189	83.661	80.712	75.2919	48.26	1.7993
760	83.452	83.676	80.77	75.103	47.845	1.75522
770	83.525	84.096	81.589	75.0199	47.355	1.70644
780	83.507	84.433	81.879	74.1025	46.863	1.65545
790	83.702	84.577	82.035	73.5641	46.353	1.58298
800	83.995	84.45	82.029	71.9956	45.154	1.46792
810	83.536	84.038	82.065	70.5751	43.765	1.28442
820	81.583	83.11	80.613	66.6369	40.505	1.04061
830	80.139	81.484	79.087	62.4892	35.811	0.79216
840	76.432	77.661	74.756	55.6793	30.937	0.5794
850	71.402	72.599	69.06	47.631	25.059	0.40978
860	64.487	65.819	59.678	37.1275	18.448	0.27669
870	55.76	57.416	49.338	27.8601	13.052	0.18618
880	44.18	45.956	36.35	18.4744	8.384	0.1211
890	36.364	37.854	28.923	13.8783	6.094	0.07384
900	25.129	26.553	18.418	8.29874	3.606	0.04309
910	17.043	18.254	11.763	5.15271	2.217	0.02447
920	10.323	11.222	6.655	2.84554	1.236	0.01342
930	6.569	7.223	4.17	1.73806	0.737	0.00743
940	3.676	4.092	2.231	0.91968	0.389	0.00413
950	2.219	2.481	1.326	0.55204	0.234	0.00233
960	1.284	1.436	0.762	0.31642	0.136	0.00139
970	0.669	0.754	0.395	0.13886	0.055	0.000855864
980	0.35	0.399	0.201	0.0774	0.033	0.00056007
990	0.213	0.238	0.122	0.04439	0.019	0.000347955
1000	0.126	0.142	0.074	0.0239	0.013	0.000210178
						0.000162286
						7.96212e-05
						4.4761e-05
						4.04521e-05
						3.63985e-05
						4.287e-05
						2.58863e-05
						1.2287e-05
						3.48193e-05

## Sheet: Figure 5c
SM16 content (%-X axis)	EQEEL	Voc (V)
0	0.023	0.869
10	0.037	0.898
20	0.059	0.91
40	0.086	0.92
60	0.13	0.932
80	0.24	0.949
100	0.69	0.994

## Sheet: Figure 5d
SM16 (%-X axis)	PCE (%)
5	17.1
10	19
20	16.2
40	11.3
60	7.9
80	5.2
100	0.3
